# Supplementary material for: Comparison of Transcriptional Signatures of Three Staphylococcal Superantigenic Toxins in Human Melanocytes
Source: Biomedicines. 2022 Jun 14;10(6):1402. doi: 10.3390/biomedicines10061402 (PMC9219963; doi:10.3390/biomedicines10061402)
Supplement: Supplementary file 1 [file biomedicines-10-01402-s001.zip › Supplementary Tables.xlsx]

## Sheet: table S1
Table s1: Top Biological Functions and Diseases (p < 0.001) and canonical functions (p < 0.01) identified through IPA for early post-exposure SEA, SEB and TSST-1 treatments
Diseases or Functions Annotation	p-Value	Molecules	# Molecules
SEA EARLY
cell movement	9.61e-17	AKAP11,ANXA2,APOE,BSG,C3,CALU,CCL2,CCL20,CCND1,CDK4,CDK6,CEBPB,CLIC4,COL11A1,COL4A2,CTNNAL1,CX3CL1,CXCL1,CXCL12,CXCL3,CXCL8,DCBLD2,DCN,DKK1,DNAJB4,DSE,ECM1,ECT2,ENAH,FBXW7,FGD4,FOS,FOSB,FSCN1,GATA6,GNAI2,GPNMB,HBEGF,HEY1,HLA-A,HMGB1,HSP90AA1,ID1,IER2,IGFBP2,ILK,LIF,LMO7,LRP1,MARCKS,MMP19,MYC,NCOA3,NEXN,NF2,NPM1,NR4A1,PALLD,PARD6B,PDGFRA,PIM1,PTGS2,RALBP1,RPS6KB1,SCG2,SNAI1,SPHK1,TBX3,TGFBI,THBD,T…	77
cell death	2.29e-10	ACO2,ANXA2,APOE,BAX,BEX2,BSG,C3,CALM1 (includes others),CCL2,CCND1,CDK6,CEBPB,CEBPD,CFL1,CLCF1,COL4A2,CREM,CX3CL1,CXCL1,CXCL12,CXCL8,DKK1,ECT2,EGR3,EMP1,FBLN1,FBXO5,FOS,FOSB,FRMD6,GABRG2,GATA6,GFRA1,GLS,GMNN,GULP1,HBEGF,HES1,HEY1,HK2,HLA-F,HMGB1,HSP90AA1,ID1,IGFBP2,ILK,IRF2BP2,JUNB,KPNB1,LAMP1,LIF,LRP1,MT1X,MT2A,MYC,NCOA3,NF2,NPM1,NR4A1,NUF2,NUPR1,PDGFC,PDGFRA,PIM1,PSIP1,PTGDS,PTGS1,PTGS2,RALBP1,…	89
endometriosis	3.74e-10	APOE,BSG,C1S,CCL2,CEBPB,COL6A2,CX3CL1,CXCL8,DCN,DKK1,FOS,ID1,IRS2,JUNB,LAMA4,LIF,MARCKS,MEST,MT1E,MT1G,MT1H,MT1M,MT1X,NR4A1,PDGFRA,PTGS1,PTGS2,SLC6A6,TGFBI,ZFP36	30
necrosis	5.26e-10	ACO2,ANXA2,APOE,BAX,BEX2,C3,CCL2,CCND1,CDK6,CEBPB,CEBPD,CLCF1,COL4A2,CREM,CX3CL1,CXCL1,CXCL12,CXCL8,DKK1,EGR3,EMP1,FBLN1,FBXO5,FOS,FOSB,FRMD6,GABRG2,GATA6,GFRA1,GLS,GULP1,HBEGF,HES1,HK2,HMGB1,HSP90AA1,ID1,IGFBP2,ILK,IRF2BP2,JUNB,KPNB1,LAMP1,LIF,LRP1,MT1X,MT2A,MYC,NCOA3,NF2,NPM1,NR4A1,NUF2,NUPR1,PDGFC,PDGFRA,PIM1,PSIP1,PTGDS,PTGS2,RALBP1,RPS6KB1,SNAI1,SOD1,SOD3,SPHK1,SSB,STAT2,SYNGR2,TM2D1,TNFRSF1…	78
psoriasis	1.49e-09	ANXA2,APOE,C3,CAVIN1,CCL2,CCL20,CCND1,CEBPB,CEBPD,CFD,CFL1,CLEC3B,CX3CL1,CXCL1,CXCL3,CXCL8,FOS,FSCN1,ID1,IER2,JUNB,KPNB1,MARCKS,METAP2,MMP19,MT1L,MT1X,PPP1R3C,PSAP,PTGS1,PTGS2,SERBP1,SPTAN1,THBD,YWHAE,ZFP36	36
glucose metabolism disorder	5.54e-09	APOE,APOM,BAX,C3,CACNA1C,CCL2,CCND1,CLEC3B,COL10A1,COL11A1,COL4A2,COL4A5,COL5A2,COL6A2,COL6A3,COL8A1,CXCL12,CXCL8,EDNRA,ENAH,FOS,GABRG2,GATA6,GPNMB,HK2,HLA-A,HLA-DMA,HLA-DPA1,HLA-F,IGFBP2,IRS2,KLF10,MT1G,MT2A,MYC,PDGFRA,PJA2,PTGDS,PTGS1,PTGS2,SOD1,THBD,TNFRSF11B	43
angiogenesis	1.04e-07	ANXA2,APOE,ATP5B,BSG,C3,CCL2,CLIC4,COL4A2,CXCL1,CXCL12,CXCL8,DCN,DKK1,ECM1,ECT2,EGR3,EMP1,GATA6,HEY1,ID1,KLF10,METAP2,NR4A1,PIM1,PTGS2,PTX3,SCG2,SPHK1	28
growth of epithelial tissue	1.58e-07	APOE,C3,CCND1,CDK4,CDK6,COL4A2,CXCL1,CXCL12,CXCL8,DKK1,ECM1,EGR3,GATA6,HBEGF,HEY1,ID1,METAP2,MYC,NR4A1,PIM1,SCG2,ZFP36	22
cell cycle progression	2.52e-07	APOE,BAX,BEX2,CCND1,CDK4,CDK6,CEBPB,CXCL12,CXCL8,DNAJB4,FBXO5,FOS,FRMD6,GMNN,HBEGF,HMGB1,ILK,KPNB1,LIF,METAP2,MYC,NF2,NPM1,NR4A1,NUF2,PIM1,PTX3,RPS6KB1,SPAST,SPHK1,TBX3,TOP2B,UHMK1,YWHAE,ZBTB17,ZFP36	36
apoptosis	3.9e-07	ACO2,APOE,BAX,BEX2,BSG,CCL2,CCND1,CDK6,CEBPB,CEBPD,CFL1,CLCF1,COL4A2,CREM,CXCL1,CXCL12,CXCL8,DKK1,ECT2,EGR3,FBLN1,FBXO5,FOS,FOSB,GATA6,GLS,HBEGF,HES1,HEY1,HK2,HMGB1,HSP90AA1,ID1,ILK,IRF2BP2,LIF,LRP1,MT2A,MYC,NCOA3,NF2,NPM1,NR4A1,NUF2,NUPR1,PDGFC,PDGFRA,PIM1,PSIP1,PTGDS,PTGS1,PTGS2,RPS6KB1,SNAI1,SOD1,SOD3,SPHK1,STAT2,TBX3,TNFRSF11B,TNS2,TPD52L1,TPT1,UACA,YWHAE,ZFP36	66
lichen planus	5.21e-07	APOE,BAX,CCL2,CCL20,CFD,CFL1,HLA-A,HLA-DPA1,ILK,SYNGR2,TRAM1	11
chronic psoriasis	7.81e-07	APOE,CCL2,CEBPB,CEBPD,CXCL1,FSCN1,ID1,IER2,KPNB1,MARCKS,METAP2,THBD,ZFP36	13
chronic skin disorder	1.15e-06	APOE,C3,CCL2,CEBPB,CEBPD,CXCL1,FSCN1,ID1,IER2,KPNB1,MARCKS,METAP2,THBD,ZFP36	14
binding of DNA	1.69e-06	CBX1,CCND1,CEBPB,CFL1,CREM,CRIP2,CXCL12,FOS,HEY1,HMGB1,ID1,ILK,JUNB,MYC,NR2C1,NR4A1,PSIP1,SNAI1,SOD1,YWHAE,ZBTB17	21
proliferation of connective tissue cells	1.92e-06	CCL2,CCND1,CDK4,CDK6,CEBPB,CXCL12,CXCL8,FBLN1,MYC,PDGFC,PDGFRA,SPHK1,TNFRSF11B,TPR,ZFP36	15
immune response of leukocytes	1.99e-06	APOE,BAX,C3,CCL2,CXCL1,CXCL8,HMGB1,MLANA,NPM1,PTX3	10
cell viability	3.24e-06	APOE,BAX,BEX2,C3,CCL2,CCND1,CDK6,CEBPB,CEBPD,CX3CL1,CXCL12,CXCL8,DUSP10,ECM1,FBXO5,GATA6,GFRA1,HBEGF,HES1,HK2,HMGB1,IGFBP2,ILK,IRS2,LIF,LRP1,METAP2,MYC,NR4A1,NUF2,NUPR1,PDGFRA,PIM1,PSIP1,PTGS2,RPL24,RPS6KB1,SNAI1,SOD1,SPHK1,STAT2,ZFP36	42
albuminuria	5.08e-06	CACNA1C,CCL2,PTGDS,PTGS1,PTGS2,THBD	6
morphology of cells	5.18e-06	ANXA2,BAX,CCND1,CXCL12,CXCL8,EMP1,FBXW7,HAND2,HBEGF,HK2,HSP90AA1,ID1,IGFBP2,ILK,KTN1,LIF,LIN9,LRP1,MYC,NF2,PALLD,PIM1,SEPT7,SNAI1,SPAST,THBD,TPR,TYR	28
inflammatory response	5.46e-06	AOX1,APOE,C1QTNF3,C3,CCL2,CCL20,CEBPB,CX3CL1,CXCL1,CXCL12,CXCL3,CXCL8,FOS,GNAI2,HMGB1,PTGS2,PTX3,SCG2,SPHK1	19
G1 phase	6.52e-06	APOE,BAX,CBX1,CCND1,CDK4,CDK6,CEBPD,CREM,DCN,FBXO5,GMNN,HES1,ILK,MYC,NCOA3,PIM1,RPS6KB1,SPTAN1	18
chemotaxis	2.04e-05	ANXA2,C3,CCL2,CCL20,CX3CL1,CXCL1,CXCL12,CXCL3,CXCL8,GNAI2,HBEGF,HMGB1,LIF,PDGFRA,PTGS2,RALBP1,SCG2,SPHK1,THBD	19
microtubule dynamics	2.48e-05	ACTR2,AKAP11,APOE,BSG,CALU,CCL2,CDC42EP2,CEP290,CEP83,CXCL12,CXCL8,ECT2,FGD4,FSCN1,ILK,KTN1,LRP1,NF2,PALM,PARD6B,PDGFRA,PJA2,SEPT7,SPAST,SPHK1	25
immune response of phagocytes	4.62e-05	C3,CCL2,CXCL1,CXCL8,HMGB1,NPM1,PTX3	7
immune response of cells	4.65e-05	APOE,BAX,C3,CCL2,CXCL1,CXCL8,GULP1,HBEGF,HMGB1,MLANA,MYC,NPM1,PTX3,RALBP1,TRIM47,TRIM63	16
synthesis of prostaglandin	5.3e-05	APOE,CXCL1,CXCL8,EDNRA,PTGDS,PTGS1,PTGS2,SOD1,SPHK1	9
M phase	5.51e-05	CALM1 (includes others),ECT2,FBXO5,GATA6,GNAI2,ILK,NPM1,NUF2,PIM1,SEPT7,SPAST,TOP2B	12
formation of actin filaments	7.68e-05	CCL2,CCND1,CDC42EP2,CDK4,CDK6,CXCL8,FBXW7,GNAI2,NF2,SPHK1,TGFBI,TPM2	12
formation of actin stress fibers	0.0001	CCL2,CCND1,CDK4,CDK6,CXCL8,FBXW7,GNAI2,NF2,TGFBI,TPM2	10
interphase	0.000198	ANXA2,APOE,BAX,CBX1,CCND1,CDK4,CDK6,CEBPD,CREM,DCN,FBXO5,GMNN,HBEGF,HES1,ID1,ILK,MYC,NCOA3,NPM1,PIM1,RPS6KB1,SPTAN1,TPD52L1	23
amyloidosis	0.000286	APOE,BAX,C1R,C3,CCL2,CCND1,CDK4,CFD,CLEC3B,CXCL12,CXCL8,DCN,GABRG2,IGFBP2,LRP1,PSAP,PTGDS,PTGS1,PTGS2,RPS6KB1,SELENOP,SLC6A6,SOD1,SPON1,TGFBI,ZC3HAV1L,ZNF721	27
DNA damage	0.000308	ACO2,BAX,CCND1,GMNN,MYC,NUPR1,RNF168,TYR,YWHAE	9
chemotaxis of phagocytes	0.000337	C3,CCL2,CCL20,CX3CL1,CXCL1,CXCL12,CXCL3,CXCL8,HMGB1,SPHK1	10
cell movement of connective tissue cells	0.00035	APOE,CCND1,CX3CL1,CXCL12,CXCL8,HBEGF	6
neuronal cell death	0.00036	APOE,BAX,CCL2,CLCF1,CX3CL1,CXCL12,GFRA1,LIF,SOD1	9
synthesis of prostaglandin E2	0.000384	CXCL1,CXCL8,EDNRA,PTGS1,PTGS2,SOD1,SPHK1	7
mobilization of Ca2+	0.000414	C3,CCL2,CX3CL1,CXCL1,CXCL12,CXCL8,HLA-A,IBTK,LRP1,SPHK1,THBD,TPT1	12
Bleeding	0.00044	BAX,C3,CACNA1C,COL4A2,EDNRA,FGG,GABRG2,OXTR,PTGS1,PTGS2	10
MAPKKK cascade	0.000537	CCL2,HMGB1,LIF,MYC,SCG2,YWHAE,ZFP36	7
dermatomyositis	0.000616	C3,CFL1,COL4A2,COL5A2,COL6A2,COL6A3,HMGB1,TGFBI	8
accumulation of carbohydrate	0.000625	CX3CL1,CXCL1,CXCL12,EDNRA,GLB1,MARCKS	6
migration of phagocytes	0.000685	CCL2,CCL20,CX3CL1,CXCL12,CXCL3,CXCL8,HMGB1,NPM1	8
cell movement of leukocytes	0.000686	C3,CCL2,CCL20,CX3CL1,CXCL1,CXCL12,CXCL3,CXCL8,GNAI2,HLA-A,HMGB1,LRP1,NPM1,SCG2,SPHK1	15
ion homeostasis of cells	0.000718	BSG,C3,CACNA1C,CCL2,CCL20,CXCL1,CXCL12,CXCL3,CXCL8,EDNRA,HMGB1,MT2A,MYC,PDGFRA	14
transcription of RNA	0.000824	ACTR2,BAMBI,BEX1,CAVIN1,CBX1,CCND1,CEBPB,CEBPD,CEP290,CREM,DCN,DKK1,ECM1,ECT2,FBXW7,FOS,FOSB,GATA6,GMNN,HAND2,HES1,HEY1,HMGB1,IBTK,ID1,ILK,JUNB,KLF10,LIF,LRP1,MYC,MYCBP,NCOA3,NPM1,NR4A1,SAP30,SNAI1,SSB,STAT2,TBX3,TPR,ZBTB17,ZFP36	43
transmigration of cells	0.00083	CCL2,CX3CL1,CXCL12,CXCL3,CXCL8,ENAH,ID1	7
hemostasis	0.000841	APOE,C3,CALU,CXCL12,CXCL8,FGG,PDGFRA,THBD	8
SEB EARLY
necrosis	2.55e-07	ATF3,BCL2L11,BTG2,C3,CCL2,CEBPA,CLCF1,CXCL1,DDIT4,EGR3,FOS,FOSB,HES1,HSP90AA1,IL6R,ITGB1,JUNB,MAP2K6,MSX1,MYC,NFATC1,NR4A1,PIM1,RAD23B,RALBP1,SAA1,SNAI1,STAT2,ZFP36	29
cell death	2.95e-07	ATF3,BCL2L11,BTG2,C3,CCL2,CEBPA,CLCF1,CXCL1,DDIT4,DUSP6,EGR3,FOS,FOSB,HES1,HSP90AA1,IL6R,ITGB1,JUNB,MAP2K6,MSX1,MYC,NFATC1,NR4A1,PIM1,RAD23B,RALBP1,RPS6,SAA1,SNAI1,STAT2,THBD,ZFP36	32
cell movement	3.91e-07	ATF3,BTG2,C3,CCL2,CXCL1,DUSP5,DUSP6,FOS,FOSB,HSP90AA1,IER2,IL6R,ITGB1,KIAA1524,LMO7,MAP2K6,MYC,NFATC1,NR4A1,PIM1,RALBP1,SAA1,SNAI1,THBD	24
apoptosis	6.14e-07	ATF3,BCL2L11,CCL2,CEBPA,CLCF1,CXCL1,DDIT4,DUSP6,EGR3,FOS,FOSB,HES1,HSP90AA1,IL6R,ITGB1,MAP2K6,MSX1,MYC,NFATC1,NR4A1,PIM1,RAD23B,RPS6,SAA1,SNAI1,STAT2,ZFP36	27
binding of DNA	1.4e-06	ATF3,BTG2,CEBPA,CRIP2,FOS,IL6R,JUNB,MYC,NR2C1,NR4A1,SNAI1	11
cell viability	1.64e-06	AKAP13,ATF3,BCL2L11,BTG2,C3,CCL2,DUSP5,DUSP6,HES1,IL6R,ITGB1,LNX2,MAP2K6,MYC,NR4A1,PIM1,SNAI1,STAT2,ZFP36	19
chronic skin disorder	1.49e-05	C3,CCL2,CXCL1,ELL2,IER2,THBD,ZFP36	7
growth of epithelial tissue	4.13e-05	C3,CXCL1,EGR3,ITGB1,MYC,NR4A1,PIM1,SAA1,ZFP36	9
chronic psoriasis	5.24e-05	CCL2,CXCL1,ELL2,IER2,THBD,ZFP36	6
transactivation	6.32e-05	AKAP13,FOS,HES1,JUNB,MAP2K6,MYC,NFATC1,PIM1,STAT2,ZFP36	10
transactivation of RNA	0.000235	AKAP13,FOS,HES1,JUNB,MAP2K6,MYC,NFATC1,PIM1,STAT2	9
transcription	0.000248	ACTR2,AKAP13,ATF3,BTG2,CEBPA,ELL2,FOS,FOSB,HES1,IL6R,JUNB,KLF10,MAP2K6,MYC,NFATC1,NR4A1,SNAI1,STAT2,ZFP36	19
transcription of RNA	0.000262	ACTR2,ATF3,BTG2,CEBPA,ELL2,FOS,FOSB,HES1,IL6R,JUNB,KLF10,MAP2K6,MYC,NFATC1,NR4A1,SNAI1,STAT2,ZFP36	18
activation of DNA endogenous promoter	0.000267	ATF3,CEBPA,FOS,FOSB,HES1,JUNB,KLF10,MYC,NFATC1,NR4A1,SNAI1,STAT2,ZFP36	13
T-cell lymphoproliferative disorder	0.000268	BCL2L11,C3,DUSP5,HSP90AA1,IL6R,ITGB1,MYC,NFATC1,PIM1,THBD	10
chemotaxis	0.000365	C3,CCL2,CXCL1,IL6R,ITGB1,RALBP1,SAA1,THBD	8
adhesion of blood cells	0.000508	C3,CCL2,IL6R,ITGB1,PTX3,SAA1	6
T-cell non-Hodgkin disease	0.00067	BCL2L11,C3,DUSP5,HSP90AA1,MYC,NFATC1,PIM1,THBD	8
metabolism of protein	0.000963	BTG2,FOS,HSP90AA1,ITGB1,JUNB,LTBP4,MSX1,MYC,RNF168,RPS6	10
TSST EARLY
cell movement	9.1e-16	ANXA2,AP2M1,APOE,ATF3,BAG1,C3,CALU,CCL20,CCND1,CDCP1,CEBPB,COL1A1,COL4A2,CSH1/CSH2,CXCL12,CXCL2,CXCL5,CXCL8,DCN,DDX58,DIAPH2,DKK3,DNAJB4,ENAH,EREG,FBLN2,FOSB,HLA-A,HSPB1,ID1,IER2,IGF2BP3,IGFBP2,IGFBP3,ILK,ITGB1,KLF2,KLF4,LCP1,LEF1,LMO7,MAP3K8,MME,MMP2,NEXN,NOV,NPM1,PALLD,PDGFRA,PIM1,PODXL,RALBP1,SAA1,SEMA5A,SFRP1,SLC2A1,STMN3,TACSTD2,TIMP3,TPM1,TRIB1,TWIST1,TWIST2,UTS2,VEGFC,VIM	66
endometriosis	1.12e-11	APOE,C1S,CEBPB,COL6A2,CXCL5,CXCL8,DCN,DNMT3B,DUSP1,ERBIN,HLA-C,HSPB1,ID1,ITGA7,ITGB1,LAMA4,MAP3K8,MEST,MMP2,MT1E,MT1G,MT1M,MT1X,NFIL3,PDGFRA,PTGS1,TK1,VEGFC,VIM	29
cell death	9.91e-10	ABCA3,ANXA2,API5,APOE,ARHGAP18,ATF3,BAG1,BEX2,C3,CCND1,CDCP1,CEBPB,CFH,CLCN7,COL1A1,COL4A2,CSH1/CSH2,CXCL12,CXCL8,DDX58,DKK3,DNMT3B,DUSP1,EREG,FBLN1,FOSB,FRZB,GABRG2,HES1,HLA-E,HLA-F,HSF1,HSPB1,ID1,IGFBP2,IGFBP3,ILK,ISG15,ITGB1,KLF2,KLF4,LEF1,MAP3K8,MICA,MME,MMP2,MT1X,MT2A,NFIL3,NLRP1,NPM1,PDGFRA,PIGT,PIM1,PTGDS,PTGS1,RAD23B,RALBP1,S100A6,SAA1,SAP18,SFRP1,SOD3,SSB,STAT2,SYNGR2,TFRC,TIMP3,TIMP4,TK…	75
lichen planus	6e-09	APOE,CCL20,CFD,COL1A1,COL3A1,HLA-A,HLA-B,HLA-C,HLA-E,ILK,LCP1,SYNGR2	12
angiogenesis	2.04e-08	ANXA2,APOE,ATP5B,C3,COL1A1,COL4A2,CSH1/CSH2,CXCL12,CXCL8,DCN,FBLN2,GBP1,HSPB1,ID1,IGFBP3,ITGB1,KLF10,KLF2,MMP2,NOV,PIM1,PTX3,SAA1,TIMP3,VEGFC,VIM	26
necrosis	3.07e-08	ANXA2,API5,APOE,ARHGAP18,ATF3,BAG1,BEX2,C3,CCND1,CDCP1,CEBPB,CFH,CLCN7,COL1A1,COL4A2,CXCL12,CXCL8,DDX58,DKK3,DNMT3B,DUSP1,EREG,FBLN1,FOSB,GABRG2,HES1,HSF1,HSPB1,ID1,IGFBP2,IGFBP3,ILK,ITGB1,KLF2,KLF4,MAP3K8,MME,MMP2,MT1X,MT2A,NFIL3,NLRP1,NPM1,PDGFRA,PIM1,PTGDS,RAD23B,RALBP1,S100A6,SAA1,SFRP1,SOD3,SSB,STAT2,SYNGR2,TFRC,TIMP3,TIMP4,TK1,TWIST1,TYR,UBD,VEGFC	63
morphology of cells	7.81e-08	ANXA2,AP2M1,BAG1,CAMK2D,CCND1,CDCP1,COL3A1,CXCL12,CXCL8,DKK3,ID1,IGFBP2,ILK,INHBB,ITGB1,KLF2,KLF4,LCP1,PALLD,PIM1,PRKAG2,SIX1,STMN3,TIMP3,TPM1,TWIST1,TYR,VIM	28
apoptosis	6.89e-07	API5,APOE,ARHGAP18,ATF3,BAG1,BEX2,CCND1,CDCP1,CEBPB,CFH,COL1A1,COL4A2,CSH1/CSH2,CXCL12,CXCL8,DDX58,DKK3,DNMT3B,DUSP1,EREG,FBLN1,FOSB,FRZB,HES1,HSF1,HSPB1,ID1,IGFBP3,ILK,ITGB1,KLF2,KLF4,LEF1,MAP3K8,MME,MMP2,MT2A,NLRP1,NPM1,PDGFRA,PIM1,PTGDS,PTGS1,RAD23B,S100A6,SAA1,SAP18,SFRP1,SOD3,STAT2,TFRC,TIMP3,TIMP4,TWIST1,UBD,VEGFC	56
proliferation of connective tissue cells	8.37e-07	CCND1,CEBPB,COL1A1,CXCL12,CXCL8,EREG,FBLN1,IGFBP3,ITGB1,PDGFRA,SAA1,SFRP1,TPM1,TWIST1	14
psoriasis	8.45e-07	ANXA2,APOE,C3,CAMK2N1,CCL20,CCND1,CEBPB,CFD,CXCL5,CXCL8,DDX58,DUSP1,FRZB,GBP1,HLA-C,ID1,IER2,IGFBP3,ISG15,LRIG3,MMP2,MT1X,NFIL3,PTGS1,SERBP1,TIMP3,TRIM22	27
amyloidosis	2.68e-06	APOE,BAG1,C1R,C3,CCND1,CFD,CH25H,CXCL12,CXCL8,DCN,GABRG2,HSD11B1,IGFBP2,IGFBP3,LIPA,MME,MMP2,NPTX1,PTGDS,PTGS1,QPCT,SAA1,SLC2A1,SPON1,TACSTD2,TFRC,TIMP3,VIM	28
growth of connective tissue	3.14e-06	CCND1,CEBPB,COL1A1,CXCL12,CXCL8,EREG,FBLN1,IGFBP3,ITGB1,KLF4,PDGFRA,SAA1,SFRP1,TPM1,TWIST1	15
growth of connective tissue	3.14e-06	CCND1,CEBPB,COL1A1,CXCL12,CXCL8,EREG,FBLN1,IGFBP3,ITGB1,KLF4,PDGFRA,SAA1,SFRP1,TPM1,TWIST1	15
transmigration of cells	4.09e-06	BAG1,CXCL12,CXCL5,CXCL8,ENAH,ID1,ITGB1,MMP2,TIMP3	9
chemotaxis	4.19e-06	ANXA2,C3,CCL20,CXCL12,CXCL2,CXCL5,CXCL8,ITGB1,LCP1,LEF1,MMP2,NOV,PDGFRA,RALBP1,SAA1,TRIB1,UTS2,VEGFC	18
Acne	3.86e-05	COL3A1,CXCL2,CXCL8,MME,MMP2,PTGS1,SAA2,TYR	8
proliferation of immune cells	4.37e-05	APOE,CXCL12,CXCL2,FTL,IGFBP2,ISG15,ITGB1,KLF4,MICA,PDGFRA,PIM1,TFRC,TYR,TYRP1	14
cell viability	7.01e-05	APOE,ATF3,BAG1,BEX2,C3,CAMK2D,CAMK2N1,CCND1,CEBPB,COL1A1,CXCL12,CXCL8,DUSP1,HES1,IGF2BP3,IGFBP2,IGFBP3,ILK,ITGB1,KLF4,LEF1,MAP3K8,NFIL3,NOV,PDGFRA,PIM1,S100A6,SFRP1,SLC2A1,STAT2,TIMP3,TWIST1,VEGFC	33
cell movement of leukocytes	7.38e-05	C3,CCL20,CXCL12,CXCL2,CXCL5,CXCL8,HLA-A,IGFBP3,ITGB1,LCP1,NPM1,SAA1,TIMP3,UTS2,VEGFC	15
inflammatory response	7.38e-05	APOE,APOL3,C3,CCL20,CEBPB,CXCL12,CXCL2,CXCL5,CXCL8,KLF4,LCP1,PTX3,SAA1,UTS2,VEGFC	15
cell movement of connective tissue cells	0.000114	APOE,CCND1,CXCL12,CXCL8,NOV,TWIST1	6
allergy	0.00012	C1R,C1S,C3,CCL20,CXCL8,DUSP1,HLA-C,HLA-E,MICA,P4HA2,PTGDS,PTGS1,SYNE2,TFRC,TPM1	15
transactivation of RNA	0.000142	ADAMTS5,API5,BAG1,BEX2,CEBPB,CXCL8,DDX58,HES1,HSD11B1,IGFBP2,KLF2,KLF4,MED4,NPM1,PIM1,STAT2,TWIST1	17
dermatomyositis	0.000154	C3,COL1A1,COL3A1,COL4A2,COL5A2,COL6A2,EMILIN1,HLA-B	8
immune response of leukocytes	0.000187	APOE,C3,CFH,CXCL8,MLANA,NPM1,PTX3	7
interphase	0.000211	ANXA2,APOE,CAMK2N1,CCND1,DCN,EME1,HES1,ID1,IGFBP3,ILK,ITGB1,KLF4,LEF1,LZTS1,MT1A,NPM1,PIM1,PPP2CB,TFRC,TWIST1	20
hemostasis	0.000213	APOE,C3,CALU,CXCL12,CXCL8,LBH,PDGFRA,SAA1	8
chemotaxis of phagocytes	0.000319	C3,CCL20,CXCL12,CXCL2,CXCL5,CXCL8,SAA1,UTS2,VEGFC	9
cell movement of phagocytes	0.00032	C3,CCL20,CXCL12,CXCL2,CXCL5,CXCL8,NPM1,SAA1,TIMP3,UTS2,VEGFC	11
binding of connective tissue cells	0.000352	APOE,COL1A1,CXCL12,IGFBP3,ITGB1,WISP2	6
binding of connective tissue cells	0.000352	APOE,COL1A1,CXCL12,IGFBP3,ITGB1,WISP2	6
cell spreading	0.000377	C3,CXCL12,CXCL8,DIAPH2,ILK,ITGB1,PODXL,TPM1,VIM	9
orientation of cells	0.000378	CXCL12,CXCL8,ILK,ITGB1,KLF2,LCP1	6
growth of epithelial tissue	0.000387	APOE,C3,CCND1,COL4A2,CXCL12,CXCL8,EREG,GBP1,ID1,ITGB1,PIM1,SAA1,SFRP1,VEGFC	14
cell cycle progression	0.000534	APOE,ATF3,BEX2,CAMK2N1,CCND1,CEBPB,COL1A1,CXCL12,CXCL8,DDX58,DNAJB4,DNMT3B,DUSP1,EREG,GAS1,HSF1,IGFBP3,ILK,KLF4,NPM1,PIM1,PTX3,UBD,VEGFC	24
apoptosis of connective tissue cells	0.000536	ATF3,DUSP1,ITGB1,SAA1,SFRP1,TIMP3,TWIST1	7
aggregation of blood cells	0.000594	ACTG1,CFH,CXCL12,HSPB1,ILK,PDGFRA,PTX3	7
transcription of RNA	0.000639	APOL3,ATF3,BAG1,BEX1,CAMK2D,CCND1,CEBPB,COL1A1,CSH1/CSH2,DCN,DDX58,DKK3,DNMT3B,EID1,EREG,FOSB,HES1,HSF1,ID1,ILK,INHBB,KLF10,KLF2,KLF4,LEF1,MED4,MME,NFIL3,NPM1,RGMA,SAP18,SFRP1,SIX1,SSB,STAT2,TRIM22,TWIST1	37
binding of DNA	0.000695	ATF3,BAG1,CCND1,CEBPB,CRIP2,CXCL12,CXCL5,DDX58,HSF1,ID1,IGFBP3,ILK,LEF1,NR2C1	14
differentiation of connective tissue cells	0.000727	ATP5B,CEBPB,CXCL8,FRZB,HSD11B1,NOV,PDGFRA,SFRP1,TWIST1,TWIST2	10
adhesion of blood cells	0.000751	APOE,C3,CCL20,CFH,CXCL12,CXCL2,CXCL8,ITGB1,PTX3,SAA1	10
transcription	0.000813	APOL3,ATF3,BAG1,BEX1,CAMK2D,CCND1,CEBPB,COL1A1,CSH1/CSH2,DCN,DDX58,DKK3,DNMT3B,EID1,EREG,FOSB,HES1,HSF1,ID1,ILK,INHBB,KLF10,KLF2,KLF4,LEF1,MED4,MID1IP1,MME,NFIL3,NPM1,RGMA,SAP18,SFRP1,SIX1,SSB,STAT2,STC2,TRIM22,TWIST1	39
immune response of cells	0.000834	APOE,C3,CFH,CXCL8,DDX58,KLF2,MLANA,NPM1,PTX3,RALBP1,TRIM63,VIM	12
transcription of DNA	0.00089	ATF3,BEX1,CAMK2D,CCND1,CEBPB,COL1A1,DCN,DDX58,DKK3,DNMT3B,EID1,EREG,FOSB,HES1,HSF1,ID1,ILK,KLF10,KLF2,KLF4,LEF1,MED4,NFIL3,NPM1,RGMA,SAP18,SFRP1,SIX1,STAT2,TRIM22,TWIST1	31
migration of phagocytes	0.00097	CCL20,CXCL12,CXCL5,CXCL8,NPM1,SAA1,TIMP3	7
CANONICAL FUNCTIONS
SEA early
Role of IL-17A in Psoriasis	3.31131e-05	CXCL8,CXCL3,CCL20,CXCL1	4
Cdc42 Signaling	0.000158489	ACTR2,FOS,CFL1,HLA-DMA,HLA-A,HLA-DMB,CDC42EP2,HLA-F,HLA-DPA1	9
Superoxide Radicals Degradation	0.00018197	TYRP1,SOD1,SOD3	3
IL-8 Signaling	0.00020893	GNAI2,CXCL8,RPS6KB1,FOS,HBEGF,CXCL1,IRS2,BAX,PTGS2,PDGFC,CCND1	11
Granulocyte Adhesion and Diapedesis	0.000218776	GNAI2,CXCL8,CXCL3,CCL2,CXCL12,CCL20,CXCL1,CX3CL1,MMP19,TNFRSF11B	10
Aryl Hydrocarbon Receptor Signaling	0.000223872	MYC,FOS,TYR,CDK6,CDK4,HSP90AA1,BAX,CCND1,NCOA3	9
Antigen Presentation Pathway	0.00025704	HLA-DMA,HLA-A,HLA-DMB,HLA-F,HLA-DPA1	5
Chemokine Signaling	0.00057544	GNAI2,CALM1 (includes others),FOS,CCL2,CFL1,CXCL12	6
Nur77 Signaling in T Lymphocytes	0.00123027	CALM1 (includes others),HLA-DMA,HLA-A,HLA-DMB,NR4A1	5
OX40 Signaling Pathway	0.00134896	HLA-DMA,HLA-A,HLA-DMB,HLA-F,HLA-DPA1	5
Agranulocyte Adhesion and Diapedesis	0.00144544	GNAI2,CXCL8,CXCL3,CCL2,CXCL12,CCL20,CXCL1,CX3CL1,MMP19	9
IL-17 Signaling	0.00186209	CXCL8,CCL2,CXCL1,IRS2,PTGS2,CEBPB	6
IL-17A Signaling in Fibroblasts	0.00186209	FOS,CCL2,CEBPD,CEBPB	4
Complement System	0.0020893	C1R,CFD,C3,C1S	4
PDGF Signaling	0.00251189	MYC,FOS,SPHK1,PDGFRA,IRS2,PDGFC	6
ERK5 Signaling	0.00269153	MYC,RPS6KB1,FOS,LIF,YWHAE	5
ILK Signaling	0.00275423	MYC,FOS,CFL1,SNAI1,ILK,IRS2,PTGS2,PDGFC,CCND1	9
HMGB1 Signaling	0.00389045	HMGB1,CXCL8,FOS,LIF,CCL2,IRS2,TNFRSF11B	7
Glucocorticoid Receptor Signaling	0.0042658	HMGB1,CXCL8,CXCL3,FOS,CCL2,HSP90AA1,IRS2,PTGS2,CEBPB,FGG,NCOA3	11
Dendritic Cell Maturation	0.00676083	HLA-DMA,HLA-A,FSCN1,HLA-DMB,COL10A1,STAT2,IRS2,TNFRSF11B	8
NRF2-mediated Oxidative Stress Response	0.00870964	FOS,DNAJB4,IRS2,JUNB,AOX1,SOD1,DNAJB14,SOD3	8
SEB early
Neuregulin Signaling	0.000489779	ITGB1,MYC,RPS6,HSP90AA1	4
Acute Phase Response Signaling	0.00074131	MAP2K6,FOS,C3,SAA1,IL6R	5
ILK Signaling	0.00134896	MAP2K6,ITGB1,MYC,FOS,SNAI1	5
ERK/MAPK Signaling	0.00151356	ITGB1,MYC,FOS,DUSP6,NFATC1	5
Differential Regulation of Cytokine Production in Macrophages and T Helper Cells by IL-17A and IL-17F	0.0025704	CCL2,CXCL1	2
Aryl Hydrocarbon Receptor Signaling	0.0025704	MYC,GSTT2/GSTT2B,FOS,HSP90AA1	4
Differential Regulation of Cytokine Production in Intestinal Epithelial Cells by IL-17A and IL-17F	0.0042658	CCL2,CXCL1	2
IL-17 Signaling	0.00562341	MAP2K6,CCL2,CXCL1	3
Glucocorticoid Receptor Signaling	0.00707946	FOS,CCL2,CEBPA,HSP90AA1,NFATC1	5
NRF2-mediated Oxidative Stress Response	0.00870964	MAP2K6,GSTT2/GSTT2B,FOS,JUNB	4
TSST early
Crosstalk between Dendritic Cells and Natural Killer Cells	1.41254e-05	CAMK2D,HLA-C,HLA-A,HLA-B,HLA-F,ACTG1,MICA,HLA-E	8
Complement System	7.58578e-05	C1R,CFD,C3,C1S,CFH	5
Antigen Presentation Pathway	9.77237e-05	HLA-C,HLA-A,HLA-B,HLA-F,HLA-E	5
Caveolar-mediated Endocytosis Signaling	0.000245471	ITGB1,HLA-C,HLA-A,HLA-B,ITGA7,ACTG1	6
Virus Entry via Endocytic Pathways	0.000275423	ITGB1,AP2M1,HLA-C,HLA-A,HLA-B,TFRC,ACTG1	7
Agranulocyte Adhesion and Diapedesis	0.000331131	ITGB1,CXCL8,CXCL12,PODXL,CCL20,MMP2,CXCL5,CXCL2,ACTG1	9
Role of IL-17A in Psoriasis	0.00047863	CXCL8,CCL20,CXCL5	3
OX40 Signaling Pathway	0.000524807	HLA-C,HLA-A,HLA-B,HLA-F,HLA-E	5
Communication between Innate and Adaptive Immune Cells	0.000524807	CXCL8,HLA-C,HLA-A,HLA-B,HLA-F,HLA-E	6
Granulocyte Adhesion and Diapedesis	0.00104713	ITGB1,CXCL8,CXCL12,CCL20,MMP2,CXCL5,CXCL2,HSPB1	8
ILK Signaling	0.00269153	ITGB1,PPP2CB,ILK,VEGFC,VIM,LEF1,CCND1,ACTG1	8
Clathrin-mediated Endocytosis Signaling	0.0030903	UBD,ITGB1,APOE,AP2M1,APOM,VEGFC,TFRC,ACTG1	8
Superoxide Radicals Degradation	0.0040738	TYRP1,SOD3	2
Acute Phase Response Signaling	0.00489779	C1R,FTL,C3,C1S,SAA1,CEBPB,SAA2	7
Cdc42 Signaling	0.00537032	ITGB1,HLA-C,HLA-A,HLA-B,HLA-F,HLA-E	6
Dendritic Cell Maturation	0.00758578	COL1A1,HLA-C,HLA-A,HLA-B,COL10A1,STAT2,COL3A1	7
GABA Receptor Signaling	0.00891251	UBD,AP2M1,GABRG2,GAD1	4
Oxidative Phosphorylation	0.00933254	NDUFB11,NDUFS8,ATP5B,MT-CYB,CYC1	5

## Sheet: table S2
Table s2: Top Biological Functions and Diseases (p < 0.001) and canonical functions (p < 0.01) identified through IPA for late post-exposure SEA, SEB and TSST-1 treatments (p < 0.001)
Diseases or Functions Annotation	p-Value	Molecules	# Molecules
SEA late
endometriosis	6.6e-14	APOE,ATP1B1,C1S,CCL2,CEBPB,COL18A1,COL6A2,CXCL8,DCN,DKK1,DYNLL1,EIF1,FN1,GUCY1B3,HLA-C,HSPA1A/HSPA1B,ID1,IL1R1,IRS2,LAMA4,MARCKS,MEST,MGLL,MMP11,MMP7,MT1E,MT1G,MT1H,MT1M,MT1X,PDGFRA,PLK2,PTGER2,PTGS1,PTGS2,RAC1,SAT1,SLC6A6,TGFBI,TMSB10/TMSB4X	40
cell death	2.28e-13	ABCC3,ANTXR1,ANXA2,APOE,AXL,BCL2L1,BEX2,BMF,C1QBP,C3,CALM1 (includes others),CANX,CAVIN3,CCDC80,CCL2,CCL7,CCND1,CCNL2,CD59,CDCP1,CDK6,CDKN1C,CEBPA,CEBPB,CHKA,CIITA,CLN3,COL18A1,COL4A2,CSPG4,CXCL1,CXCL12,CXCL8,CYB5A,DKK1,DKK3,EFNA1,EMILIN2,EMP2,FBLN1,FBXO31,FDPS,FN1,FRMD6,GDF15,GFRA1,GLS,GPC1,GRN,GSN,HDAC9,HIST1H1C,HIST1H2BO,HK2,HLA-F,HSP90B1,HSPA1A/HSPA1B,ID1,IFRD1,IGFBP2,IGFBP4,IRF5,ISG15,MAP3K2…	114
necrosis	3.21e-10	ANTXR1,ANXA2,APOE,AXL,BCL2L1,BEX2,BMF,C3,CAVIN3,CCDC80,CCL2,CCND1,CCNL2,CD59,CDCP1,CDK6,CDKN1C,CEBPA,CEBPB,CHKA,CIITA,COL18A1,COL4A2,CSPG4,CXCL1,CXCL12,CXCL8,CYB5A,DKK1,DKK3,EFNA1,EMILIN2,EMP2,FBLN1,FBXO31,FDPS,FN1,FRMD6,GDF15,GFRA1,GLS,GPC1,GRN,GSN,HDAC9,HIST1H2BO,HK2,HSPA1A/HSPA1B,ID1,IFRD1,IGFBP2,IGFBP4,IRF5,MMP7,MT1X,MT2A,NOB1,NUPR1,PAX3,PDGFC,PDGFRA,PLAT,PLCB1,PLD1,PLK2,PML,PPM1D,PPP2CA,PTGD…	93
apoptosis	2.61e-10	APOE,AXL,BCL2L1,BEX2,BMF,C1QBP,CANX,CAVIN3,CCDC80,CCL2,CCND1,CCNL2,CD59,CDCP1,CDK6,CDKN1C,CEBPA,CEBPB,CHKA,CIITA,CLN3,COL18A1,COL4A2,CSPG4,CXCL1,CXCL12,CXCL8,CYB5A,DKK1,DKK3,EMILIN2,FBLN1,FBXO31,FN1,GDF15,GLS,GRN,GSN,HDAC9,HIST1H1C,HK2,HSP90B1,HSPA1A/HSPA1B,ID1,IGFBP4,IRF5,MAP3K20,MMP7,MT2A,NET1,NUPR1,PAX3,PDCD6,PDGFC,PDGFRA,PIM3,PLAT,PLD1,PLK2,PML,PPM1D,PPP2CA,PRR13,PTGDS,PTGS1,PTGS2,PTMA,RAC1,R…	88
cell movement	8.32e-13	ADARB1,ANGPTL2,ANTXR1,ANXA2,APOE,AXL,BCL2L1,C1QBP,C3,CCL2,CCL20,CCL7,CCND1,CD151,CD63,CD86,CDCP1,CDK6,CEBPB,COL11A1,COL18A1,COL4A2,CSPG4,CTNNAL1,CXCL1,CXCL12,CXCL3,CXCL8,DCBLD2,DCN,DKK1,DKK3,DNAJB4,EFNA1,ENAH,EPHA4,FBLN2,FGD4,FN1,GDF15,GPNMB,GRN,HLA-A,ID1,IGFBP2,IGFBP4,LAMB1,LMO7,LOXL2,MARCKS,MMP19,MMP7,MYO10,NET1,NEXN,PALLD,PAX3,PDCD6,PDGFRA,PLAT,PLD1,PLPP1,PML,PROS1,PTGS2,RAC1,RALBP1,RGS4,SASH1…	81
glucose metabolism disorder	2.36e-12	APOE,BCL2L1,C3,CANX,CCL2,CCND1,CDKN2B,CLEC2B,CLEC3B,COL10A1,COL11A1,COL13A1,COL18A1,COL4A2,COL4A5,COL4A6,COL5A2,COL6A2,COL6A3,COL8A1,COL8A2,CXCL12,CXCL8,CYP4F2,DKK3,EDNRA,ENAH,FN1,GDF15,GPNMB,GUCY1A3,GUCY1B3,HIST1H2BO,HK2,HLA-A,HLA-C,HLA-DRA,HLA-F,HSPA1A/HSPA1B,IGFBP2,IL1R1,IRS2,KCNJ12,MT1G,MT2A,NR1H3,PCSK1,PDGFRA,POR,PTGDS,PTGER2,PTGS1,PTGS2,QPRT,RAC1,THBD,TNFRSF11B	57
cell viability	9.67e-05	ABCC3,ANTXR1,APOE,AXL,BCL2L1,BEX2,C3,CCL2,CCND1,CDK6,CDKN1C,CEBPB,CHKA,CLN3,CXCL12,CXCL8,EMILIN2,EPHA4,FN1,GALK2,GDF15,GFRA1,GPC1,GUCY1A3,HK2,HSP90B1,IGFBP2,IRS2,NUPR1,PDGFRA,PLK2,PLPP1,PML,POR,PPM1D,PPP1R9A,PPP2CA,PTGS2,RAC1,SAT1,SNAI1,SPHK1,STAT2,TGFBR2,TRPV2	45
psoriasis	2.41e-09	ANXA2,APOE,AQP9,ATP1B1,BCL2L1,C1QBP,C3,CAVIN1,CCL2,CCL20,CCND1,CD63,CDKN1C,CEBPB,CFD,CLEC3B,CSPG4,CXCL1,CXCL3,CXCL8,DBN1,FN1,GSN,HLA-C,HSPE1,ID1,IL13RA1,ISG15,KYNU,MARCKS,MMP19,MT1L,MT1X,PLAT,POR,PPP1R3C,PPP2CA,PTGS1,PTGS2,SERBP1,THBD	41
angiogenesis	6.49e-11	ANGPTL2,ANXA2,APOE,AXL,C3,CCL2,CD151,CD63,CDKN2B,COL18A1,COL4A2,CXCL1,CXCL12,CXCL8,DCN,DKK1,EMP2,FBLN2,FN1,ID1,IGFBP4,LOXL2,PDCD6,PLD1,PLXDC1,PML,PROS1,PTGS2,PTX3,RAC1,RGS4,SASH1,SCG2,SLC8A1,SPHK1,TGFBR2,TUBA4A,YWHAZ	38
amyloidosis	3.64e-06	APOE,APOL2,ATP1B1,BCL2L1,C1R,C3,CANX,CCL2,CCND1,CFD,CIITA,CLEC3B,CXCL12,CXCL8,DCN,EEF1G,EPHA4,FDPS,GSN,HSPA1A/HSPA1B,IGFBP2,LIPA,LSS,NPDC1,PLAT,PROS1,PTGDS,PTGS1,PTGS2,REG1A,SELENOP,SLC6A6,SPON1,TFRC,TGFBI,TGFBR2,YWHAZ	37
communication of cells	0.000902	AKR1C1/AKR1C2,APOE,AXL,C3,CALM1 (includes others),CCL2,CCL20,CCL7,CD59,CSPG4,CXCL1,CXCL12,CXCL8,EDNRA,GDF15,GMFB,GPNMB,IGFBP4,IL13RA1,IL1R1,IMPA2,IRS2,MAP3K20,NET1,OXTR,PDCD6,PTGER2,RAC1,RALBP1,SCG2,SPHK1,TNFRSF11B,UTS2R,YWHAZ	34
morphology of cells	9.04e-06	ANXA2,BCL2L1,CCND1,CD151,CD59,CDCP1,CDKN1C,CDKN2B,CEBPA,CXCL12,CXCL8,DKK3,EMP2,FN1,GDF15,HK2,ID1,IGFBP2,INHBB,LOXL2,MAP4,NET1,PALLD,PAX3,PLD1,PML,RAC1,RACGAP1,SNAI1,TGFBR2,THBD,TYR	32
synthesis of lipid	1.82e-08	APOE,BCL2L1,C3,CCL2,CHKA,CLN3,CNBP,COTL1,CXCL1,CXCL8,CYP4F2,DECR2,DEGS1,DKK3,EDNRA,FN1,GPC1,IGFBP4,LSS,MT-CYB,NR1H3,PIGU,PTGDS,PTGER2,PTGS1,PTGS2,PTX3,RAC1,SPHK1,STARD4	30
interphase	3.12e-05	ANXA2,APOE,AXL,BCL2L1,CAVIN3,CCND1,CDK6,CDKN1C,CDKN2B,CEBPA,CHKA,DCN,DEGS1,FN1,FOXN3,GDF15,ID1,MAP3K20,MT1A,NET1,PDCD6,PLK2,PML,PPP2CA,PPP2CB,RBM5,RPS6,TFRC,TPD52L1	29
growth of epithelial tissue	1.7e-07	APOE,AXL,C3,CCND1,CDK6,CDKN1C,CDKN2B,COL18A1,COL4A2,CXCL1,CXCL12,CXCL8,DKK1,FN1,ID1,IGFBP4,LAMB1,LOXL2,PDCD6,PML,PROS1,RGS4,SCG2,SFRP2,SLC8A1	25
microtubule dynamics	0.000912	ACTR3,APOE,C1QBP,CCL2,CDC42EP2,CETN2,CXCL12,CXCL8,EFNA1,FGD4,FN1,GALK2,GSN,LAMB1,MAP4,MAPRE1,MYO10,NET1,PALM,PDGFRA,PLAT,PLD1,RAC1,RACGAP1,SPHK1	25
inflammatory response	1.15e-06	AOX1,APOE,C1QBP,C1QTNF3,C3,CCL2,CCL20,CCL7,CD151,CEBPB,CXCL1,CXCL12,CXCL3,CXCL8,HDAC9,MGLL,PLAT,PROS1,PTGS2,PTX3,RAC1,SCG2,SPHK1	23
chemotaxis	5.38e-05	ANXA2,C1QBP,C3,CCL2,CCL20,CCL7,CD151,CXCL1,CXCL12,CXCL3,CXCL8,FN1,PAX3,PDGFRA,PLD1,PTGS2,RAC1,RALBP1,SCG2,SPHK1,THBD	21
growth of connective tissue	3.21e-06	BCL2L1,CCL2,CCND1,CDK6,CDKN2B,CEBPB,CXCL12,CXCL8,FBLN1,FN1,IGFBP4,MMP7,PARP10,PDGFC,PDGFRA,PRDX4,SPHK1,TGFBR2,TNFRSF11B	19
growth of connective tissue	3.21e-06	BCL2L1,CCL2,CCND1,CDK6,CDKN2B,CEBPB,CXCL12,CXCL8,FBLN1,FN1,IGFBP4,MMP7,PARP10,PDGFC,PDGFRA,PRDX4,SPHK1,TGFBR2,TNFRSF11B	19
allergy	0.000232	ACADVL,BCL2L1,C1R,C1S,C3,CCL20,CXCL8,EIF1,GSN,HLA-C,HLA-DRA,IL1R1,P4HA2,PTGDS,PTGER2,PTGS1,PTGS2,STAC,TFRC	19
arrest in interphase	0.000392	ANXA2,AXL,CAVIN3,CCND1,CDKN1C,CDKN2B,CEBPA,CHKA,DCN,DEGS1,FN1,GDF15,MAP3K20,PDCD6,PPP2CA,PPP2CB,RBM5,RPS6,TFRC	19
proliferation of connective tissue cells	3.67e-07	CCL2,CCND1,CDK6,CDKN2B,CEBPB,CXCL12,CXCL8,FBLN1,FN1,IGFBP4,MMP7,PARP10,PDGFC,PDGFRA,PRDX4,SPHK1,TGFBR2,TNFRSF11B	18
G1 phase	0.000409	APOE,AXL,BCL2L1,CAVIN3,CCND1,CDK6,CDKN1C,CDKN2B,DCN,FN1,GDF15,MT1A,NET1,PLK2,RBM5,RPS6,TFRC	17
synthesis of fatty acid	1.87e-06	APOE,COTL1,CXCL1,CXCL8,CYP4F2,DECR2,DEGS1,EDNRA,FN1,GPC1,NR1H3,PTGDS,PTGER2,PTGS1,PTGS2,SPHK1	16
activation of blood cells	0.00034	APOE,C3,CCL2,CCL7,CD86,CXCL3,CXCL8,FN1,GPNMB,HDAC9,HLA-A,PDGFRA,PLAT,PLPP1,PROS1,THBD	16
immune response of cells	0.000649	APOE,AXL,BCL2L1,C3,CCL2,CD59,CXCL1,CXCL8,HSP90B1,MLANA,PML,PROS1,PRR13,PTX3,RALBP1,TRIM63	16
biosynthesis of polyunsaturated fatty acids	2.61e-07	APOE,COTL1,CXCL1,CXCL8,CYP4F2,DECR2,DEGS1,EDNRA,FN1,GPC1,PTGDS,PTGER2,PTGS1,PTGS2,SPHK1	15
enzymopathy	0.000876	ACADVL,AUH,CLN3,COL5A2,CTSF,GRN,KYNU,LIPA,MT-ND3,PCSK1,PEPD,POR,PTS,QDPR,UQCRQ	15
metabolism of eicosanoid	3.44e-06	AKR1C1/AKR1C2,APOE,COTL1,CXCL1,CXCL8,CYP4F2,EDNRA,FN1,GPC1,PTGDS,PTGER2,PTGS1,PTGS2,SPHK1	14
chronic skin disorder	1.66e-05	APOE,ATP1B1,C1QBP,C3,CCL2,CEBPB,CXCL1,HSPE1,ID1,KYNU,MARCKS,POR,PPP2CA,THBD	14
synthesis of eicosanoid	5.62e-06	APOE,COTL1,CXCL1,CXCL8,CYP4F2,EDNRA,FN1,GPC1,PTGDS,PTGER2,PTGS1,PTGS2,SPHK1	13
chronic psoriasis	9.99e-06	APOE,ATP1B1,C1QBP,CCL2,CEBPB,CXCL1,HSPE1,ID1,KYNU,MARCKS,POR,PPP2CA,THBD	13
cell spreading	4.06e-05	ANGPTL2,ANTXR1,C3,CD151,CXCL12,CXCL8,FN1,MARCKS,NET1,RAC1,SPHK1,TGFBI,YWHAZ	13
adhesion of blood cells	0.000686	APOE,C3,CCL2,CCL20,CD151,CD59,CXCL12,CXCL8,FN1,GDF15,PTX3,RAC1,TGFBR2	13
lichen planus	7.24e-07	APOE,CCL2,CCL20,CFD,DYNLL1,GRN,GSN,HLA-A,HLA-C,HLA-DRA,SYNGR2,TRAM1	12
hemostasis	7.73e-06	APOE,C3,CD59,CXCL12,CXCL8,CYP4F2,FN1,PDGFRA,PLAT,PLPP1,PROS1,THBD	12
chemotaxis of phagocytes	0.000138	C1QBP,C3,CCL2,CCL20,CCL7,CD151,CXCL1,CXCL12,CXCL3,CXCL8,RAC1,SPHK1	12
formation of actin filaments	0.000646	CCL2,CCND1,CDC42EP2,CDK6,CXCL8,FN1,GSN,NET1,RAC1,SPHK1,TGFBI,TPM2	12
transmigration of cells	3.39e-06	CCL2,CCL7,CD86,CXCL12,CXCL3,CXCL8,ENAH,FN1,GDF15,ID1,RAC1	11
dermatomyositis	2.69e-05	C3,CIITA,COL4A2,COL5A2,COL6A2,COL6A3,CSRP2,IL1R1,LOXL2,TGFBI,TGFBR2	11
Cytosis	0.000406	APOE,ATP1B1,BCL2L1,C3,CD63,PDGFC,PDGFRA,PTGS1,PTGS2,SEMA3C,TUBA4A	11
Bleeding	0.000725	C3,COL4A2,EDNRA,GUCY1A3,GUCY1B3,OXTR,PLAT,PROS1,PTGER2,PTGS1,PTGS2	11
metabolism of prostaglandin	9.83e-05	AKR1C1/AKR1C2,APOE,CXCL1,CXCL8,EDNRA,GPC1,PTGDS,PTGS1,PTGS2,SPHK1	10
differentiation of hematopoietic progenitor cells	0.000278	BCL2L1,CDKN2B,CEBPA,CXCL12,DCBLD2,DKK1,FN1,PDGFRA,PML,TFRC	10
chemotaxis of neutrophils	3.95e-05	C1QBP,CCL2,CCL7,CD151,CXCL1,CXCL12,CXCL3,CXCL8,RAC1	9
coagulation of blood	5.19e-05	APOE,CD59,CXCL8,CYP4F2,PDGFRA,PLAT,PLPP1,PROS1,THBD	9
synthesis of prostaglandin	0.000305	APOE,CXCL1,CXCL8,EDNRA,GPC1,PTGDS,PTGS1,PTGS2,SPHK1	9
scleroderma	0.000449	ACTR3,CCL20,CCL7,CXCL12,EDNRA,FN1,IRF5,PDGFRA,RAC1	9
cell movement of connective tissue cells	2.3e-05	APOE,CCND1,CXCL12,CXCL8,FN1,MMP7,RAC1,TGFBR2	8
endoplasmic reticulum stress response	0.000514	CEBPB,CXCL8,DNAJB4,HSP90B1,HSPB3,HSPE1,MGAT2,SLC38A2	8
immune response of leukocytes	0.000514	APOE,C3,CCL2,CD59,CXCL1,CXCL8,MLANA,PTX3	8
attachment of cells	0.000492	ANTXR1,C1QBP,DCN,FN1,PLD1,PTGER2,TGFBI	7
migration of connective tissue cells	0.000232	APOE,CXCL12,FN1,MMP7,RAC1,TGFBR2	6
transmigration of phagocytes	0.000295	CCL2,CCL7,CXCL12,CXCL3,CXCL8,FN1	6
SEB LATE
apoptosis	3.31e-18	ACVR2B,AFP,AGT,ALB,ALDH2,ANPEP,ANXA5,ANXA7,APEX1,ARHGAP4,ARHGDIA,ARID3B,ASNS,ATF4,ATP1B3,BAG1,BBC3,BCL2L11,BIRC5,BLM,BMP7,C8orf4,CAPNS1,CAV1,CAVIN3,CCL2,CCND1,CCND3,CCNL2,CCT2,CCT4,CD4,CD59,CD99,CDCA2,CDKN1C,CDKN2C,CDKN2D,CFL1,CIT,CLN3,COL18A1,COX5A,CREM,CRLF1,CSNK1E,CSPG4,CXCL1,CXCR4,CYP1B1,DAB2,DGKD,DHRS2,DNMT3B,DPH1,DTYMK,ECT2,EEF1A1,EFEMP1,EZH2,F2,FABP1,FAM129B,FBLN1,FBXO31,FDXR,FLNA,FTH1,GAP…	166
cell death	1.04e-16	ACVR2B,AFP,AGT,AK1,ALB,ALDH2,ANG,ANPEP,ANXA5,ANXA7,APEX1,ARHGAP4,ARHGDIA,ARID3B,ASNS,ATF4,ATP1B3,BAG1,BBC3,BCL2L11,BIRC5,BLM,BMP7,BTG3,C3,C3AR1,C8orf4,CAPNS1,CAV1,CAVIN3,CBR1,CCL2,CCND1,CCND3,CCNL2,CCT2,CCT4,CD4,CD59,CD99,CDCA2,CDKN1C,CDKN2C,CDKN2D,CDT1,CFL1,CHSY1,CIT,CLN3,COL18A1,COX5A,CREM,CRLF1,CSNK1E,CSPG4,CXCL1,CXCR4,CYP1B1,DAB2,DGKD,DHFR,DHRS2,DNMT3B,DPH1,DTYMK,ECT2,EEF1A1,EFEMP1,EZH2,F2,FA…	195
necrosis	1.89e-16	ACVR2B,AFP,AGT,ALB,ALDH2,ANG,ANPEP,ANXA5,APEX1,ARHGAP4,ARHGDIA,ARID3B,ASNS,ATF4,ATP1B3,BAG1,BBC3,BCL2L11,BIRC5,BLM,BMP7,BTG3,C3,C8orf4,CAPNS1,CAV1,CAVIN3,CBR1,CCL2,CCND1,CCND3,CCNL2,CCT2,CCT4,CD4,CD59,CD99,CDCA2,CDKN1C,CDKN2C,CDKN2D,CDT1,CHSY1,CIT,COL18A1,COX5A,CREM,CRLF1,CSPG4,CXCL1,CXCR4,CYP1B1,DAB2,DGKD,DHFR,DNMT3B,DPH1,DTYMK,EEF1A1,EFEMP1,EZH2,F2,FABP1,FAM129B,FANCD2,FANCG,FANCL,FBLN1,FBXO31,…	171
cell movement	3.25e-14	ACTC1,ACTN4,ADAM9,AGT,ALB,ANPEP,AP2M1,ARRDC3,ASNS,BAG1,BCAN,BMP7,BST1,BST2,C3,CA9,CAP1,CAPNS1,CARD10,CAV1,CCL2,CCND1,CD151,CD4,CD81,CD86,CD99,CDKN3,CLIC4,COL18A1,CORO1C,CSNK1E,CSPG4,CTSZ,CXCL1,CXCR4,DAB2,DCN,DGKD,DSE,ECT2,EFEMP1,ESRRA,EYA3,EZH2,F2,FAM60A,FLNA,FOXC1,GALNT2,GAS6,GDF15,GDNF,GMFG,GNA11,GNAS,GPNMB,HMGB1,HMMR,HOMER3,HOXB9,ICAM2,IGF2,IGF2BP3,IGFBP4,ILK,IQGAP1,ITGA3,JUND,KLHL20,KLK3,KRT1…	131
binding of DNA	2.23e-09	AGT,ALB,ANXA7,APEX1,APOH,BAG1,CAV1,CCND1,CD99,CFL1,CREM,CRIP2,CXCR4,CYP1A2,CYP1B1,ESRRA,F2,GLRX,GNAS,GSTP1,HBE1,HMGB1,HP,HSF1,HSPA1A/HSPA1B,ILK,JUNB,LEF1,LGALS1,LMNA,MAPK11,MAPKAPK2,MYB,NBN,NR0B2,NR2C1,POU5F1,PSIP1,PTTG1,SPP1,TF,YWHAE	42
interaction of DNA	2.72e-09	AGT,ALB,ANXA7,APEX1,APOH,BAG1,CAV1,CCND1,CD99,CFL1,CREM,CRIP2,CXCR4,CYP1A2,CYP1B1,ESRRA,F2,GLRX,GNAS,GSTP1,HBE1,HMGB1,HP,HSF1,HSPA1A/HSPA1B,ILK,JUNB,LEF1,LGALS1,LMNA,MAPK11,MAPKAPK2,MYB,NBN,NR0B2,NR2C1,POU5F1,PRKCZ,PSIP1,PTTG1,SPP1,TF,YWHAE	43
metabolism of protein	5.93e-09	ADAM9,AGT,ANG,APEX1,ATP1B3,C9orf3,CAV1,CCT2,CCT4,CD4,CD81,CNOT7,CSNK1E,CSPG4,CTSF,CTSZ,DIAPH1,EEF1A1,EIF1,EIF4A3,EIF4EBP2,F2,FLNA,GAPDH,HIP1R,HSPA1A/HSPA1B,HSPA8,IGF2,IGF2BP3,JUNB,KLK3,LSS,MAD2L1,MKNK2,MYH9,NEDD8,NGLY1,PCSK1,PLK1,PTBP1,RNF168,RPL23,RPS4Y1,SAMD4A,SDC4,SEC22B,SPP1,STUB1,SUGT1,TCP1,TESC,TF,TPR,TRIM24,UBE2C,UPF1,VTN,WFS1,ZNF207	59
morphology of cells	6.03e-08	ACTN4,AGT,AP2M1,BAG1,BIRC5,BMP7,BST1,BST2,CALD1,CAP1,CAV1,CCND1,CD151,CD59,CD81,CDKN1C,CDKN2B,CTSZ,ERH,F2,FA2H,GALNT3,GAPDH,GDF15,GDNF,GNA11,ILK,IQGAP1,ITGA3,LMNA,LOXL2,MAP4,MPP1,MST1,MYH9,NBN,NCAPG,NET1,NFE2,NOP53,PAK2,POU5F1,PRKCZ,PTTG1,RACGAP1,RTN4,SIRPA,STMN1,THBD,TPM1,TPM3,TPR,TYR,UBE2C,VIM,VTN	56
cell viability	9.77e-08	ABCB6,ACVR2B,AKAP13,ALB,ANXA5,APEX1,ASNS,ATP5H,BAG1,BCL2L11,BIRC5,BLM,BMP7,C3,CA9,CARD10,CAV1,CBR1,CCL2,CCND1,CD81,CDKN1C,CLN3,CXCR4,DAB2,DPH1,EIF4A3,ESCO1,ESRRA,EZH2,F2,FA2H,FANCD2,FANCG,FBL,FDXR,FLNA,FTH1,GAS6,GDF15,GDNF,GMFG,GSTP1,HMGB1,IGF2,IGF2BP3,ILK,KLK3,KRT19,LEF1,MAD2L1,MAPKAPK2,METAP2,MYB,NBN,NFIL3,NRP1,NUF2,PACS2,PARP2,PBK,PLK1,POU5F1,PPIA,PPM1D,PRAME,PRDX6,PRKCZ,PSIP1,PSMB4,PTPRM,RPL3…	85
transcription	2.28e-07	ACTN4,ACVR2B,AGT,AKAP13,ANG,ANXA7,ARNT2,ATF4,BAG1,BIRC5,BLM,BMP7,BST2,CAV1,CCDC85B,CCND1,CCND3,CCNDBP1,CD81,CDKN1C,CDKN2C,CENPF,CHCHD2,CIAO1,CNOT7,CPE,CREM,CRTC2,CSNK1E,DAB2,DCN,DNMT3B,E2F2,EAPP,ECT2,EFEMP1,ELP2,ENY2,ESRRA,EZH2,F2,FLNA,FOXC1,GAS6,GDNF,GSN,HMGB1,HSF1,HSPA1A/HSPA1B,HSPA8,IGF2,ILK,IQGAP1,JUNB,JUND,LEF1,LGALS1,LMNA,LOXL2,MAF,MAGEA2/MAGEA2B,MAGED1,MAML1,MAPK11,MED4,MLXIPL,MYB,NANOG,NF…	110
angiogenesis	3.75e-07	AGT,ANG,ANPEP,APOH,C3,CAV1,CCL2,CD151,CDKN2B,CDKN2D,CLIC4,COL18A1,COL1A2,CXCL1,CXCR4,DAB2,DCN,ECT2,F2,FLNA,GAS6,HIPK1,HSPB6,IGF2,IGFBP4,INPP4B,KLHL20,KLK3,LGALS1,LOXL2,MAPKAPK2,METAP2,MYH9,NANOG,NRP1,PDE2A,PPIA,PTPRM,PTX3,RGS4,SPARC,TCF7L2,THY1,TUBA4A,VIM,VTN,ZNF580	47
cell cycle progression	6.35e-07	AGT,ASNS,BIRC5,BLM,BMP7,BTG3,CALD1,CARD10,CAV1,CCNB2,CCND1,CCND3,CCT4,CDCA8,CDKN1C,CDKN2B,CDKN2C,CDKN2D,CDKN3,CENPF,CIT,COPZ2,DNMT3B,DTYMK,E2F2,EZH2,F2,FANCG,FOXC1,GAS6,HMGB1,HSF1,IGF2,ILK,KIF1C,KRT19,MAD2L1,METAP2,MLXIPL,NBN,NET1,NUF2,PBRM1,PCLAF,PLK1,POLD1,POU5F1,PPM1D,PTTG1,PTX3,PUM1,RACGAP1,RBBP8,SPARC,SPC25,STMN1,SUGT1,TARDBP,TBC1D3 (includes others),TCF7L2,TCP1,UBE2C,USP1,YWHAE	64
aggregation of blood platelets	1.19e-06	ALB,CSRP1,DAB2,F2,FGG,FLNA,GAS6,GNAS,GSN,HMGB1,ILK,LGALS1,MYH9,PDPN,VCL	15
transcription of RNA	1.51e-06	ACTN4,ACVR2B,AGT,ANG,ARNT2,ATF4,BAG1,BIRC5,BLM,BMP7,BST2,CAV1,CCDC85B,CCND1,CCND3,CCNDBP1,CD81,CDKN1C,CDKN2C,CENPF,CHCHD2,CIAO1,CPE,CREM,CRTC2,CSNK1E,DAB2,DCN,DNMT3B,E2F2,EAPP,ECT2,EFEMP1,ELP2,ENY2,ESRRA,EZH2,F2,FLNA,FOXC1,GAS6,GDNF,HMGB1,HSF1,HSPA8,ILK,IQGAP1,JUNB,JUND,LEF1,LGALS1,LMNA,LOXL2,MAF,MAGEA2/MAGEA2B,MAGED1,MAML1,MED4,MLXIPL,MYB,NANOG,NFE2,NFIL3,NUP62,PDE2A,PLK1,POLR2D,POLR2L,POU5F1,PP…	100
psoriasis	1.93e-06	ARHGDIA,C3,C3AR1,CAV1,CCL2,CCND1,CCND3,CD4,CDKN1C,CFL1,CLEC3B,COL1A2,CSPG4,CXCL1,CYP1B1,DHFR,EEF1A1,EIF4A3,GAPDH,GBP2,GSN,GSTP1,H2AFX,HSPA8,HSPE1,IFIT1,IL13RA1,ITGA3,JUNB,JUND,KRT18,LCE1C,LGALS1,MAD2L1,METAP2,NFIL3,NRP1,PCLAF,PDLIM4,PRKCZ,S100A11,S100P,SEC61G,SERBP1,SLC25A5,SLPI,SPC25,SPRR1A,TF,THBD,TNXB,TUBB,YWHAE,YWHAQ	54
aggregation of blood cells	4.44e-06	ALB,CSRP1,DAB2,F2,FGG,FLNA,GAS6,GNAS,GSN,HMGB1,ILK,LGALS1,MYH9,PDPN,PTX3,VCL	16
severe inflammatory disorder	5.32e-06	ANPEP,C20orf24,C3AR1,CTSZ,DHFR,GAPDH,HBE1,HBG1,HIST1H1C,HIST2H2AA3/HIST2H2AA4,HP,ITGB7,LEF1,NFE2,NFIL3,PTTG1,RPS4Y1,S100P,SLPI,SPARC	20
growth of epithelial tissue	6.85e-06	ANG,APOH,C3,CCND1,CCND3,CDKN1C,CDKN2B,COL18A1,CXCL1,CXCR4,DAB2,EZH2,GAS6,HIPK1,IGFBP4,KLK3,LGALS1,LMNA,LOXL2,MAGED1,MAPKAPK2,METAP2,MST1,NANOG,NRP1,PDE2A,POU5F1,PPIA,PTPRM,RGS4,S100A11,SPARC,ZNF580	33
cell spreading	7.51e-06	ALB,BST1,C3,CAP1,CD151,CD81,FLNA,GNA11,ILK,MYH9,NET1,PODXL,SDC4,SIRPA,SPARC,TFPI,TPM1,UCHL1,VIM,VTN	20
interphase	8.53e-06	BCAT1,BIRC5,BLM,BMP7,CAVIN3,CCND1,CCND3,CDCA2,CDKN1C,CDKN2B,CDKN2C,CDKN2D,CDKN3,CREM,CYP1B1,DAB2,DCN,DEGS1,ESCO1,ESRRA,EZH2,F2,FANCD2,FLNA,GDF15,IGF2,ILK,KLK3,LEF1,LGALS1,MAD2L1,MAPKAPK2,MCM3,MYB,NBN,NET1,PCLAF,PLK1,PTGES3,RBBP8,RPL23,S100P,SPP1,TCF3,TCP1,TF,YWHAQ	47
synthesis of protein	9.08e-06	AGT,ANG,APEX1,CD4,CNOT7,CSNK1E,EEF1A1,EIF1,EIF4A3,EIF4EBP2,GAPDH,HSPA1A/HSPA1B,IGF2,IGF2BP3,JUNB,MKNK2,PTBP1,RPL23,RPS4Y1,SAMD4A,SPP1,TPR,UPF1,VTN	24
glucose metabolism disorder	9.9e-06	ACAA2,ADRA2C,AGT,AHSG,ALB,ALDH2,AMBP,ANAPC5,ATF4,BCL2L11,C3,CA14,CA9,CCL2,CCND1,CDKN2B,CLEC3B,COL18A1,COL1A2,COL5A2,COL9A3,COPS3,CXCR4,DHFR,F2,FABP1,FOXC1,GAA,GABRE,GAS6,GBE1,GDF15,GLIS3,GPNMB,HIPK1,HIST1H4L,HP,HSPA1A/HSPA1B,IFIT1,LEF1,LIPE,LMNA,LRP8,MLXIPL,PCSK1,PDE2A,POU5F1,PSMB9,PSMC6,PSMD12,PTGER2,PTPRM,SAMD4A,SPP1,TCF7L2,TF,TFPI,TGM2,THBD,TNXB,TUBB,UCHL1,UCP3,USP1,VARS2,WFS1,ZNRD1	67
dermatomyositis	1.06e-05	C3,CALD1,CAP1,CFL1,CNN3,COL1A2,COL5A2,COLEC12,CSRP2,DAB2,DHFR,GBP2,HMGB1,LOXL2,S100A11,SPARC	16
M phase	1.19e-05	BIRC5,CAP1,CDT1,CEP55,CIT,ECT2,ILK,KIF23,LMNA,MAD2L1,MLXIPL,MYB,MYH14,MYH9,NUF2,PLK1,PTTG1,RACGAP1,RHOC,STUB1,UBE2C	21
interaction of carbohydrate	1.46e-05	ANXA5,APOH,BCAN,CD4,F2,GAS6,HIP1R,SLPI,SPP1,SULF2	10
transmigration of cells	1.47e-05	BAG1,BST1,CCL2,CD86,CD99,CXCR4,F2,GDF15,LGALS1,MAPK11,MYH9,SIRPA,TGM2,THY1	14
Ehlers-Danlos syndrome	1.61e-05	ALB,COL1A2,COL5A2,DSE,FBN2,FLNA,TNXB	7
catabolism of protein	1.96e-05	ADAM9,ATP1B3,C9orf3,CAV1,CCT2,CCT4,CD81,CSPG4,CTSF,CTSZ,DIAPH1,F2,FLNA,HIP1R,HSPA1A/HSPA1B,HSPA8,KLK3,LSS,MAD2L1,MYH9,NEDD8,NGLY1,PCSK1,PLK1,RNF168,SDC4,SEC22B,STUB1,SUGT1,TCP1,TESC,TF,TRIM24,UBE2C,VTN,WFS1,ZNF207	37
cell movement of leukocytes	2.05e-05	AGT,ALB,BST1,C3,CCL2,CD151,CD4,CD81,CD86,CD99,CTSZ,CXCL1,CXCR4,F2,GDF15,GNA11,GNAS,HMGB1,ICAM2,ITGA3,LGALS1,MST1,MYH9,PPIA,PRKCZ,SIRPA,SPP1,TGM2,THY1,VTN,ZNF580	31
G1 phase	2.8e-05	BCAT1,BIRC5,BMP7,CAVIN3,CCND1,CCND3,CDCA2,CDKN1C,CDKN2B,CDKN2C,CDKN2D,CDKN3,CREM,DAB2,DCN,ESRRA,EZH2,GDF15,IGF2,ILK,KLK3,LEF1,LGALS1,NET1,PTGES3,RPL23,SPP1,TCF3,YWHAQ	29
DNA damage	5.33e-05	AGT,BIRC5,CCND1,DNMT3B,FANCE,FANCG,GAPDH,GSTP1,H2AFX,PBK,PLK1,PRKCZ,RNF168,TYR,YWHAE,ZNF207	16
binding of carbohydrate	6.77e-05	APOH,BCAN,CD4,F2,GAS6,HIP1R,SLPI,SPP1,SULF2	9
amyotrophic lateral sclerosis	7.42e-05	ACTC1,ADRA2C,ANG,ANXA5,CCT2,COL1A2,EEF1A1,FADS3,FBLN1,GABRE,GPNMB,GSN,JPT1,LUM,MAGED1,NEFH,RTN4,SPARC,TARDBP,TF,TUBA4A,VIM,ZFP36L2	23
migration of antigen presenting cells	0.000169	CCL2,CD81,CTSZ,CXCR4,HMGB1,LGALS1,MST1,SPP1,VTN	9
translation	0.000206	APEX1,CNOT7,CSNK1E,EEF1A1,EIF1,EIF4A3,EIF4EBP2,GAPDH,HSPA1A/HSPA1B,IGF2BP3,PTBP1,RPL23,RPS4Y1,TPR,UPF1,VTN	16
arrest in M phase	0.000221	CDT1,ECT2,MAD2L1,NUF2,PLK1,STUB1,UBE2C	7
Dermatitis	0.000237	ANXA5,ARHGDIA,C3,C3AR1,CAPZB,CBR1,CD4,CFL1,CNN3,CXCR4,CYP51A1,DHFR,EEF1A1,EIF1,FLNA,GSN,GSTP1,H3F3A/H3F3B,ITGB7,JPT1,JUNB,LGALS1,S100A11,THBD,TPM1,TPM3,TUBA4A,TYR,VCL,ZNF395	30
synthesis of steroid	0.000351	AGT,BMP7,CAV1,CREM,CYP1B1,CYP51A1,DIAPH1,ESRRA,FDXR,HSPA8,IGF2,IGFBP4,LSS	13
colony formation	0.000391	ANXA7,BAG1,BCL2L11,BIRC5,CAV1,CCND1,CD4,CDCA7,CNOT7,DCN,DPH1,FBLN1,FGL1,GDNF,HSPA1A/HSPA1B,IGFBP4,ILK,IQGAP1,KRT19,LMNA,LUM,MAD2L1,MKNK2,MYB,NANOG,PBK,PLK1,RHOC,SELENOH,SLPI,SPARC,SPP1,TCF7L2,TFF1	34
translation of protein	0.000396	APEX1,CNOT7,CSNK1E,EIF1,EIF4A3,EIF4EBP2,GAPDH,HSPA1A/HSPA1B,IGF2BP3,PTBP1,RPL23,RPS4Y1,TPR,UPF1,VTN	15
transcription of DNA	0.000453	ACVR2B,AGT,ANG,ARNT2,ATF4,BIRC5,BLM,BMP7,CCDC85B,CCND1,CD81,CDKN1C,CENPF,CHCHD2,CIAO1,CREM,DAB2,DCN,DNMT3B,EFEMP1,ELP2,ENY2,ESRRA,EZH2,FOXC1,GAS6,GDNF,HMGB1,HSF1,HSPA8,ILK,JUNB,JUND,LEF1,LOXL2,MAF,MAGEA2/MAGEA2B,MAGED1,MAML1,MED4,MLXIPL,MYB,NANOG,NFE2,NFIL3,NUP62,PDE2A,PLK1,POLR2D,POLR2L,POU5F1,PRAME,PTTG1,RBBP8,RNF10,SNAPC4,SNX6,STAT2,TAF1C,TARDBP,TCF3,TCF7L2,TCFL5,TESC,TIMELESS,TPR,TRIM24,TSHZ3…	74
arrest in interphase	0.000519	BIRC5,BLM,BMP7,CAVIN3,CCND1,CCND3,CDCA2,CDKN1C,CDKN2B,CDKN2D,CREM,CYP1B1,DCN,DEGS1,EZH2,FANCD2,FLNA,GDF15,IGF2,ILK,KLK3,LGALS1,MAD2L1,NBN,PLK1,PTGES3,RPL23,SPP1,TCP1	29
binding of blood cells	0.000588	ADAM9,ANXA5,APOH,C3,CCL2,CD151,CD4,CD59,CD81,CD86,CXCR4,F2,GAS6,GDF15,ICAM2,LRP8,MAEA,PTX3,SPP1,TGM2,THY1,VTN	22
transactivation	0.000616	ACTN4,AGT,AKAP13,BAG1,CCND3,CCT2,CD86,CIAO1,CIB2,CRTC2,DAB2,E2F2,ESRRA,FOXC1,GAPDH,IGFBP4,JUNB,LGALS1,MAPK11,MED4,MRAS,MYB,NR0B2,PCTP,POLR2L,POU5F1,PRKCZ,RHOC,SIRPA,STAT2,STUB1,TAF12,TCF3,TCF7L2	34
arrest in cell cycle progression	0.000647	CAV1,CCND1,CDKN1C,CDKN2B,CDKN2C,CDKN2D,CDKN3,DNMT3B,E2F2,EZH2,GAS6,KRT19,MAD2L1,NBN,PLK1,POLD1,POU5F1,PPM1D,TCF7L2,TCP1,USP1,YWHAE	22
migration of phagocytes	0.000661	AGT,ALB,BST1,CCL2,CD81,CD99,CTSZ,CXCR4,HMGB1,LGALS1,MST1,SPP1,VTN	13
synthesis of lipid	0.000832	AGT,ALB,ANG,ANPEP,BMP7,C3,CAV1,CCL2,CD4,CLN3,CREM,CXCL1,CYP1B1,CYP51A1,DECR2,DEGS1,DIAPH1,ESRRA,F2,FDXR,HACD3,HSPA8,IGF2,IGFBP4,ITGA3,LSS,MLXIPL,PTGER2,PTGES3,PTX3,SLC27A1,VTN	32
hemostasis	0.000888	ANXA5,APOH,C3,CAV1,CD59,F2,FGG,GAS6,LRP8,NFE2,SPINT2,TFPI,THBD	13
microtubule dynamics	0.000971	ACTN4,ANPEP,ARL2,BIRC5,BMP7,BST2,CAP1,CCL2,CD81,CDC42EP5,CIT,DIAPH1,ECT2,F2,FLNA,GDNF,GSN,HMMR,ILK,IQGAP1,ITGA3,KIF13B,KRT18,MAD2L1,MAP4,MAP6D1,MYH9,NANOG,NEFH,NET1,PAK2,PTPRM,RACGAP1,RHOC,RTN4,S100A11,SDC4,SNX10,STMN1,VIM	40
TSST LATE
cell death	9.19e-11	ABCA3,ACSL4,ADNP,AKR1C3,ALDH2,ANXA2,APEX1,APOE,ARHGAP18,ARRB2,ATF3,AVPI1,BAG1,BEX2,BMI1,C3,CAPN2,CASP4,CCDC80,CCND1,CD9,CD99,CDKN1C,CEBPB,CHMP4B,CHSY1,COL4A2,CREBBP,CXCL12,CYB5A,DKK3,DUSP1,EGLN1,F2R,FBLN1,FBXO32,FDFT1,FGF5,FOSB,GPC1,HDAC9,HES1,HIPK2,HLA-E,HLA-F,HSPA4,ID1,IFI6,IGFBP2,IL24,ITGB1,JAK1,LATS2,LEF1,LGALS1,MAGED1,MAP3K4,MCM7,MICA,MLLT11,MMP2,MT1X,MT2A,MVP,MX1,NASP,NCK1,NFIL3,NLRP1,NUP58…	120
cell movement	2.28e-09	ACSL4,ACTC1,ANXA2,APOE,ARRB2,ATF3,BAG1,BCAM,BMI1,BST1,C3,CAPN2,CCND1,CD9,CD99,CEBPB,COL4A2,CXCL12,CXCL2,CXCL5,CXCL6,DCN,DIAPH2,DKK3,DNAJB4,EDN2,ENAH,F2R,FGF5,FOSB,FOXQ1,HIPK2,HLA-A,ID1,IER2,IGFBP2,ITGB1,JAK1,LASP1,LEF1,LGALS1,LMO7,MMP2,MX1,NCK1,NEXN,NOV,PALLD,PARVA,PDGFRA,PDK1,PDLIM2,PDPK1,PIP5K1C,PLPP1,PON2,PTGER4,PTP4A1,PXN,RAB21,RALBP1,SAA1,SERPINE1,SFRP1,SFRP2,SHC3,SIRT1,SOD2,SQSTM1,SST,STMN3…	81
necrosis	1.14e-07	ADNP,ALDH2,ANXA2,APEX1,APOE,ARHGAP18,ARRB2,ATF3,AVPI1,BAG1,BEX2,BMI1,C3,CAPN2,CASP4,CCDC80,CCND1,CD99,CDKN1C,CEBPB,CHSY1,COL4A2,CXCL12,CYB5A,DKK3,DUSP1,EGLN1,F2R,FBLN1,FBXO32,FDFT1,FGF5,FOSB,GPC1,HDAC9,HES1,HIPK2,HSPA4,ID1,IFI6,IGFBP2,IL24,ITGB1,JAK1,LATS2,LGALS1,MAP3K4,MCM7,MMP2,MT1X,MT2A,MVP,MX1,NASP,NFIL3,NLRP1,NUP58,PARVA,PDE4A,PDGFRA,PDPK1,PHF1,PLSCR3,PPM1D,PRKAR1A,PTGDS,RAB22A,RABGGTB,RAD21…	96
angiogenesis	1.55e-07	ANXA2,APOE,ARID4B,ATP5B,C3,CD9,COL4A2,CXCL12,DCN,F2R,FOXF1,GBP1,HIPK2,ID1,ITGB1,KLF10,LGALS1,MMP2,NCK1,NOV,PTGER4,PTX3,RAB9A,RORA,RRAS,SAA1,SERPINE1,SIRT1,TGFBR2,TUBA1C,TUBA3C/TUBA3D,TUBA4A,TUBB6,VIM,WTAP	35
psoriasis	1.79e-07	ANXA2,APOC1,APOE,AQP9,C3,CASP4,CCND1,CDKN1C,CEBPB,CFD,CXCL5,CXCL6,CYB5R3,DUSP1,EIF5,FADS1,FADS2,GBP1,HLA-C,ID1,IER2,IFI6,IL23A,IL24,JAK1,LCE1C,LGALS1,MMP2,MT1X,MX1,NAB1,NFIL3,PDE4A,PON2,PTGS1,PTP4A1,SERBP1,SERPINE1,SOD2,SQLE,TNFAIP6	41
endometriosis	2.27e-07	APEX1,APOE,C1S,CD68,CEBPB,COL6A2,CXCL5,DCN,DUSP1,EIF1,HLA-C,ID1,ITGA7,ITGB1,JAK1,LAMA4,MCM7,MEST,MMP2,MT1E,MT1G,MT1M,MT1X,NFIL3,PARVA,PDGFRA,PTGS1,PTP4A1,TK1,TMSB10/TMSB4X,TUBA1A,VIM	32
glucose metabolism disorder	3.62e-06	ACSL4,AKR1C3,ALDH2,APOC1,APOE,BRD2,C3,CA12,CCND1,CLEC2B,COL10A1,COL4A2,COL5A2,COL6A2,COL8A1,CREBBP,CXCL12,DKK3,ENAH,F2R,FBXO28,HCP5,HLA-A,HLA-B,HLA-C,HLA-F,IGFBP2,KCNJ2,KLF10,LATS2,LEF1,MICA,MT1G,MT2A,PDE4A,PDGFRA,PTGDS,PTGER4,PTGS1,QPRT,RBM19,SERPINE1,SOD2,SQSTM1,TUBA1A,TUBA1C,UBE2B,WAC	48
apoptosis	6.23e-06	ACSL4,ALDH2,APEX1,APOE,ARHGAP18,ARRB2,ATF3,BAG1,BEX2,BMI1,CASP4,CCDC80,CCND1,CD99,CDKN1C,CEBPB,COL4A2,CREBBP,CXCL12,CYB5A,DKK3,DUSP1,F2R,FBLN1,FBXO32,FGF5,FOSB,HDAC9,HES1,HIPK2,HSPA4,ID1,IFI6,IL24,ITGB1,JAK1,LATS2,LEF1,LGALS1,MAGED1,MAP3K4,MLLT11,MMP2,MT2A,MX1,NASP,NLRP1,PARVA,PCID2,PDGFRA,PDK1,PDPK1,PHF1,PHLDA3,PLSCR3,PPM1D,PRKAR1A,PTGDS,PTGS1,PXN,RABGGTB,RAD21,RSL1D1,RYBP,S100A6,SAA1,SERPINE1,S…	84
proliferation of connective tissue cells	1.29e-05	BMI1,CCND1,CEBPB,CXCL12,DDX5,FBLN1,ITGB1,LGALS1,MORC3,PDGFRA,SAA1,SFRP1,SLC3A2,SOD2,TGFBR2,TPM1,TWIST1	17
lichen planus	2.07e-05	APOE,CFD,FADS2,HLA-A,HLA-B,HLA-C,HLA-E,IFI6,LAP3,MX1,SYNGR2	11
Cytosis	2.53e-05	APOE,C3,CHD2,EGLN1,JAK1,PDE4A,PDGFRA,PTGS1,RRM2B,SEMA3C,TUBA1A,TUBA1C,TUBA3C/TUBA3D,TUBA4A	14
activation of DNA endogenous promoter	5.84e-05	AKAP8L,ARRB2,ATF3,ATP2B4,BEX1,BMI1,BRD2,CCND1,CEBPB,CHD2,CREBBP,CRTC1,DCN,DDX5,ELP2,FOSB,FOXE1,FOXF1,HDAC9,HES1,IER5,KLF10,KLF15,LEF1,MTF1,NCK1,NEUROG3,NFAT5,NFIL3,NR1D1,PRKAR1A,RAD21,RLF,RORA,SIRT1,SOD2,SOX8,SQSTM1,STAT2,TWIST1,ZHX2,ZNF143	42
chemotaxis	6.15e-05	ANXA2,ARRB2,BST1,C3,CAPN2,CXCL12,CXCL2,CXCL5,CXCL6,EDN2,F2R,ITGB1,LEF1,LGALS1,MMP2,NOV,PDGFRA,PIP5K1C,PON2,RALBP1,SAA1,SERPINE1,TRIB1	23
morphology of cells	7.58e-05	ADNP,ANXA2,BAG1,BCAM,BST1,CCND1,CD9,CDKN1C,CXCL12,DKK3,FOXE1,GPKOW,ID1,IGFBP2,ITGB1,MAP4,MTPN,PALLD,PRKAR1A,PXN,RAB9A,RAD21,RORA,RSL1D1,SERPINE1,SIRT1,SOD2,STMN3,TGFBR2,TPM1,TWIST1,TYR,VIM	33
growth of connective tissue	8.93e-05	BMI1,CCND1,CEBPB,CXCL12,DDX5,FBLN1,FIP1L1,ITGB1,LGALS1,MORC3,PDGFRA,SAA1,SFRP1,SLC3A2,SOD2,TGFBR2,TPM1,TWIST1	18
growth of connective tissue	8.93e-05	BMI1,CCND1,CEBPB,CXCL12,DDX5,FBLN1,FIP1L1,ITGB1,LGALS1,MORC3,PDGFRA,SAA1,SFRP1,SLC3A2,SOD2,TGFBR2,TPM1,TWIST1	18
amyloidosis	0.000102	ALDH2,APOC1,APOE,BAG1,C1R,C3,CASP4,CCND1,CD68,CFD,CXCL12,DCN,FDFT1,HSD11B1,IGFBP2,LGALS1,LIPA,LSS,MMP2,PDK1,PHF1,PON2,PTGDS,PTGER4,PTGS1,PUM1,QPCT,SAA1,SELENBP1,SIRT1,SOD2,SPON1,TACSTD2,TGFBR2,TUBA3C/TUBA3D,UBB,VIM	37
inflammatory response	0.000123	APOE,APOL3,BST1,C3,CEBPB,CXCL12,CXCL2,CXCL5,CXCL6,EDN2,F2R,HDAC9,LGALS1,PIP5K1C,PON2,PTGER4,PTX3,RORA,SAA1,SERPINE1,TNFAIP6	21
polymerization of protein	0.000195	AKR1C1/AKR1C2,ANXA2,CHMP4B,CXCL12,HIST1H4I,HIST1H4J,HIST2H4A,HIST3H3,KCNJ2,NBR1,PFKL,QPRT,SOD2,TDO2,TK1	15
autophagy of cells	0.000404	CCND1,CHMP4B,CXCL12,DCN,IL24,LZTS1,MAP1LC3B,NBR1,PDK1,SESN2,SIRT1,SQSTM1,TBC1D9B,ULK1,WAC	15
cell movement of connective tissue cells	0.000446	APOE,CCND1,CXCL12,LGALS1,NOV,TGFBR2,TWIST1	7
migration of connective tissue cells	0.000523	APOE,CXCL12,LGALS1,NOV,TGFBR2,TWIST1	6
chemotaxis of phagocytes	0.000549	BST1,C3,CXCL12,CXCL2,CXCL5,CXCL6,EDN2,F2R,PIP5K1C,PON2,SAA1,SERPINE1	12
growth of epithelial tissue	0.00055	APOE,C3,CCND1,CDKN1C,COL4A2,CXCL12,DDX5,F2R,GBP1,HIPK2,ID1,ITGB1,LGALS1,MAGED1,SAA1,SERPINE1,SFRP1,SFRP2,SIRT1,WTAP	20
CANONICAL FUNCTIONS
SEA late
Complement System	5.62341e-05	C1R,CFD,CD59,C3,C1S,C1QBP	6
Antigen Presentation Pathway	7.76247e-05	HLA-C,HLA-A,HLA-DRA,CIITA,CANX,HLA-F	6
Role of IL-17A in Psoriasis	8.31764e-05	CXCL8,CXCL3,CCL20,CXCL1	4
Granulocyte Adhesion and Diapedesis	8.31764e-05	CXCL8,CXCL3,MMP7,CCL2,CXCL12,CCL20,CXCL1,MMP11,IL1R1,MMP19,CCL7,TNFRSF11B	12
Agranulocyte Adhesion and Diapedesis	0.000144544	CXCL8,CXCL3,MMP7,FN1,CCL2,CXCL12,CCL20,CXCL1,MMP11,IL1R1,MMP19,CCL7	12
Glucocorticoid Receptor Signaling	0.00040738	CXCL8,CDKN1C,HSPA1A/HSPA1B,RAC1,CEBPB,TGFBR2,CXCL3,BCL2L1,HSP90B1,CCL2,CEBPA,GTF2H5,IRS2,PTGS2,TAF15	15
Phagosome Maturation	0.00112202	DYNLL1,HLA-C,HLA-A,HLA-DRA,TUBA4A,DYNC2H1,CANX,ATP6V1A,CTSF	9
TREM1 Signaling	0.00223872	CXCL8,CXCL3,CCL2,CIITA,CD86,CCL7	6
PI3K/AKT Signaling	0.00245471	BCL2L1,PPP2CB,HSP90B1,PPP2CA,GDF15,YWHAZ,PTGS2,CCND1	8
Dendritic Cell Maturation	0.00275423	HLA-C,HLA-A,HLA-DRA,CD86,COL10A1,PLCB1,STAT2,IRS2,COL18A1,TNFRSF11B	10
Nur77 Signaling in T Lymphocytes	0.00338844	HDAC9,CALM1 (includes others),HLA-A,HLA-DRA,CD86	5
Cyclins and Cell Cycle Regulation	0.00354813	HDAC9,PPP2CB,PPP2CA,CDK6,CDKN2B,CCND1	6
OX40 Signaling Pathway	0.00371535	BCL2L1,HLA-C,HLA-A,HLA-DRA,HLA-F	5
ILK Signaling	0.00398107	PPP2CB,FN1,LIMS2,PPP2CA,SNAI1,IRS2,PTGS2,TMSB10/TMSB4X,PDGFC,CCND1	10
Communication between Innate and Adaptive Immune Cells	0.00489779	CXCL8,HLA-C,HLA-A,HLA-DRA,CD86,HLA-F	6
IL-17 Signaling	0.00588844	CXCL8,CCL2,CXCL1,IRS2,PTGS2,CEBPB	6
eNOS Signaling	0.00776247	CALM1 (includes others),HSP90B1,AQP9,GUCY1A3,HSPA1A/HSPA1B,IRS2,PDGFC,GUCY1B3	8
Endothelin-1 Signaling	0.00891251	GUCY1A3,PTGS1,EDNRA,PLCB1,IRS2,PTGER2,PTGS2,PLD1,GUCY1B3	9
Superoxide Radicals Degradation	0.00954993	TYRP1,SOD3	2
Chemokine Signaling	0.00977237	CALM1 (includes others),CCL2,CXCL12,PLCB1,CCL7	5
SEB late
Role of BRCA1 in DNA Damage Response	4.16869e-06	FANCE,PBRM1,RFC4,FANCD2,FANCG,MSH6,RBBP8,PLK1,BLM,E2F2,FANCL,PHF10,NBN	13
Epithelial Adherens Junction Signaling	4.36516e-06	MYH9,LMO7,MYL6,MYH14,TUBA4A,MYL6B,ACVR2B,IQGAP1,TCF3,TUBB,PTPRM,TUBB2B,MRAS,LEF1,ACTN4,VCL,ACTC1,TCF7L2	18
ILK Signaling	0.000223872	MYH9,CFL1,MYL6,RHOC,MYH14,ILK,VIM,MYL6B,CCND1,ITGB7,FLNA,ATF4,LEF1,KRT18,ACTN4,VCL,TMSB10/TMSB4X,ACTC1	18
Aryl Hydrocarbon Receptor Signaling	0.000398107	TFF1,GSTM3,TYR,CCND1,CYP1B1,PTGES3,TGM2,CYP1A2,NR0B2,CCND3,NEDD8,HSPB7,DHFR,GSTP1	14
Acute Phase Response Signaling	0.00120226	TTR,C3,APOH,AHSG,AMBP,TCF3,MAPK11,F2,FGG,ALB,HP,TF,MRAS,C2,AGT	15
Germ Cell-Sertoli Cell Junction Signaling	0.00346737	CFL1,RHOC,TUBA4A,ILK,IQGAP1,TUBB,GSN,TUBB2B,ITGA3,PAK2,MRAS,ACTN4,VCL,ACTC1	14
Agranulocyte Adhesion and Diapedesis	0.00467735	CD99,MYH9,MYL6,CXCR4,MYH14,MYL6B,SDC4,ITGB7,ITGA3,ICAM2,CCL2,PODXL,CXCL1,ACTC1	14
Cdc42 Signaling	0.00724436	ITGA3,DIAPH1,CFL1,MYL6,CDC42EP5,PAK2,MYL6B,IQGAP1,EXOC7,MAPK11,PRKCZ	11
Cell Cycle: G2/M DNA Damage Checkpoint Regulation	0.00831764	YWHAQ,YWHAE,CCNB2,PLK1,PRKCZ,PPM1D	6
Signaling by Rho Family GTPases	0.00851138	GNG4,GNAS,CFL1,MYL6,RHOC,CDC42EP5,GNA11,VIM,MYL6B,IQGAP1,PRKCZ,STMN1,ITGA3,CIT,PAK2,MRAS,ACTC1	17
NRF2-mediated Oxidative Stress Response	0.00954993	GSTM3,ABCC2,MAF,MRAS,ATF4,JUND,JUNB,ACTC1,HACD3,PRKCZ,GSTP1,SOD3,CBR1,FTH1	14
Remodeling of Epithelial Adherens Junctions	0.00977237	TUBA4A,ACTN4,VCL,TUBB,IQGAP1,ACTC1,TUBB2B	7
TSST late
Epithelial Adherens Junction Signaling	3.98107e-06	TUBA1B,LMO7,MYL6,RRAS,TUBA4A,TGFBR2,TUBA1A,TUBB6,TUBA3C/TUBA3D,LEF1,TUBA1C,VCL,ACTC1,ACTG1	14
Germ Cell-Sertoli Cell Junction Signaling	6.0256e-06	ITGB1,TUBA1B,PXN,RRAS,TUBA4A,PDPK1,MAP3K4,TGFBR2,TUBA1A,TUBB6,TUBA3C/TUBA3D,TUBA1C,VCL,ACTC1,ACTG1	15
Remodeling of Epithelial Adherens Junctions	1.51356e-05	TUBA1B,TUBA1A,TUBB6,TUBA3C/TUBA3D,TUBA4A,TUBA1C,VCL,ACTC1,ACTG1	9
Sertoli Cell-Sertoli Cell Junction Signaling	3.46737e-05	ITGB1,CLDN10,TUBA1B,RRAS,TUBA4A,MAP3K4,TUBA1A,TUBB6,TUBA3C/TUBA3D,TUBA1C,VCL,ACTC1,ACTG1,PRKAR1A	14
Phagosome Maturation	4.67735e-05	TUBA1B,TUBA1A,TUBB6,ATP6V1C1,HLA-C,HLA-A,HLA-B,TUBA3C/TUBA3D,TUBA4A,DYNC2H1,TUBA1C,SNAP25	12
ILK Signaling	0.000389045	ITGB1,PARVA,PXN,MYL6,CREBBP,PDPK1,VIM,LEF1,VCL,TMSB10/TMSB4X,CCND1,ACTG1,ACTC1	13
Granzyme A Signaling	0.000457088	HIST1H1E,CREBBP,HIST1H1D,APEX1	4
Superoxide Radicals Degradation	0.000562341	TYRP1,SOD2,SOD3	3
Crosstalk between Dendritic Cells and Natural Killer Cells	0.000831764	HLA-C,HLA-A,HLA-B,HLA-F,ACTC1,ACTG1,MICA,HLA-E	8
Caveolar-mediated Endocytosis Signaling	0.00102329	ITGB1,HLA-C,HLA-A,HLA-B,ITGA7,ACTC1,ACTG1	7
Antigen Presentation Pathway	0.00147911	HLA-C,HLA-A,HLA-B,HLA-F,HLA-E	5
FAK Signaling	0.00158489	ITGB1,PXN,RRAS,PDPK1,CAPN2,VCL,ACTC1,ACTG1	8
Agranulocyte Adhesion and Diapedesis	0.00194984	ITGB1,CD99,CLDN10,MYL6,CXCL12,MMP2,CXCL5,CXCL2,ACTC1,ACTG1,CXCL6	11
Acute Phase Response Signaling	0.00457088	C1R,C3,SOD2,RRAS,C1S,SAA1,PDPK1,CEBPB,SAA2,SERPINE1	10
Clathrin-mediated Endocytosis Signaling	0.00467735	ITGB1,APOE,ARRB2,UBB,F2R,PIP5K1C,APOC1,UBC,ACTC1,ACTG1,FGF5	11
Protein Kinase A Signaling	0.00489779	GNG4,PXN,MYL6,CREBBP,PDE4A,PYGB,PTP4A1,TGFBR2,NFAT5,HIST1H1E,DUSP1,HIST1H1D,LEF1,HIST3H3,APEX1,DUSP16,PRKAR1A	17
OX40 Signaling Pathway	0.00691831	HLA-C,HLA-A,HLA-B,HLA-F,HLA-E	5
Virus Entry via Endocytic Pathways	0.00794328	ITGB1,RRAS,HLA-C,HLA-A,HLA-B,ACTC1,ACTG1	7
Interferon Signaling	0.00812831	JAK1,MX1,IFI6,STAT2	4
Complement System	0.00812831	C1R,CFD,C3,C1S	4

## Sheet: table S3
Table s3: A list of thirty six genes highly perturbed by one of the three sAgs during early and late post-exposure phases
Gene Name	Entrez Gene ID for Human	Treatment Name
ACTC1	70	SEB late, TSST late
ACTG1	71	TSST early, TSST late
ACTN4	81	SEB late
ATF4	468	SEB late
CCND1	595	SEA early, TSST early, SEA late, SEB late, TSST late
CFL1	1072	SEA early, SEB late
CREBBP	1387	TSST late
FLNA	2316	SEB late
FN1	2335	SEA late
FOS	2353	SEA early, SEB early
ILK	3611	SEA early, TSST early, SEB late
IRS2	8660	SEA early, SEA late
ITGB1	3688	SEB early, TSST early, TSST late
ITGB7	3695	SEB late
KRT18	3875	SEB late
LEF1	51176	TSST early, SEB late, TSST late
LIMS2	55679	SEA late
MAP2K6	5608	SEB early
MYC	4609	SEA early, SEB early
MYH14	4627	SEB late
MYH9	79784	SEB late
MYL6	4637	SEB late, TSST late
MYL6B	140465	SEB late
PARVA	55742	TSST late
PDGFC	56034	SEA early, SEA late
PDPK1	5170	TSST late
PPP2CA	5515	SEA late
PPP2CB	5516	TSST early, SEA late
PTGS2	5743	SEA early, SEA late
PXN	5829	TSST late
RHOC	389	SEB late
SNAI1	6615	SEA early, SEB early, SEA late
TMSB10/TMSB4X	9168|7114	SEA late, SEB late, TSST late
VCL	7414	SEB late, TSST late
VEGFC	7424	TSST early
VIM	7431	TSST early, SEB late, TSST late

## Sheet: table S4
Table s4: Highly enriched canonical functions identified through IPA for late post-exposure SEB from the skin diseases cluster (p < 0.05)
Ingenuity Canonical Pathways	p value	Molecules
Caveolar-mediated Endocytosis Signaling	1.94984e-05	ITGA3,FLNA,CAV1,ITGB7
Aryl Hydrocarbon Receptor Signaling	0.000275423	CCND3,DHFR,CYP1B1,GSTP1
NRF2-mediated Oxidative Stress Response	0.000912011	JUND,PRKCZ,GSTP1,CBR1
NF-κB Activation by Viruses	0.000977237	ITGA3,CD4,PRKCZ
Clathrin-mediated Endocytosis Signaling	0.00102329	HSPA8,TF,DAB2,ITGB7
PI3K/AKT Signaling	0.00281838	YWHAQ,ITGA3,PRKCZ
14-3-3-mediated Signaling	0.00316228	YWHAQ,TUBB,PRKCZ
Axonal Guidance Signaling	0.00338844	ITGA3,CXCR4,TUBB,PRKCZ,NRP1
Regulation of eIF4 and p70S6K Signaling	0.00524807	ITGA3,EIF4A3,PRKCZ
Cell Cycle: G2/M DNA Damage Checkpoint Regulation	0.00549541	YWHAQ,PRKCZ
CXCR4 Signaling	0.0060256	CXCR4,CD4,PRKCZ
eNOS Signaling	0.00630957	HSPA8,CAV1,PRKCZ
Gap Junction Signaling	0.00676083	CAV1,TUBB,PRKCZ
Agranulocyte Adhesion and Diapedesis	0.00912011	ITGA3,CXCR4,ITGB7
ERK5 Signaling	0.00933254	YWHAQ,PRKCZ
Calcium-induced T Lymphocyte Apoptosis	0.00977237	CD4,PRKCZ
ILK Signaling	0.00977237	FLNA,KRT18,ITGB7
CCR5 Signaling in Macrophages	0.0104713	CD4,PRKCZ
Myc Mediated Apoptosis Signaling	0.0107152	YWHAQ,PRKCZ
Ephrin B Signaling	0.011749	CXCR4,CAP1
Leukocyte Extravasation Signaling	0.011749	ITGA3,CXCR4,PRKCZ
Integrin Signaling	0.0131826	ITGA3,CAV1,ITGB7
Macropinocytosis Signaling	0.0144544	ITGB7,PRKCZ
HIPPO signaling	0.0162181	YWHAQ,PRKCZ
Neuregulin Signaling	0.0165959	ITGA3,PRKCZ
G Beta Gamma Signaling	0.0165959	CAV1,PRKCZ
HER-2 Signaling in Breast Cancer	0.0165959	ITGB7,PRKCZ
VEGF Family Ligand-Receptor Interactions	0.0165959	PRKCZ,NRP1
Regulation of Actin-based Motility by Rho	0.017378	ITGA3,ARHGDIA
IGF-1 Signaling	0.0234423	YWHAQ,PRKCZ
Corticotropin Releasing Hormone Signaling	0.025704	JUND,PRKCZ
Xenobiotic Metabolism Signaling	0.0263027	CYP1B1,PRKCZ,GSTP1
Paxillin Signaling	0.0269153	ITGA3,ITGB7
Nitric Oxide Signaling in the Cardiovascular System	0.0269153	CAV1,PRKCZ
HGF Signaling	0.0275423	ITGA3,PRKCZ
Rac Signaling	0.0281838	ITGA3,PRKCZ
PTEN Signaling	0.0295121	ITGA3,PRKCZ
Phagosome Formation	0.030903	ITGA3,PRKCZ
Atherosclerosis Signaling	0.0331131	COL1A2,CXCR4
p70S6K Signaling	0.0354813	YWHAQ,PRKCZ
Role of Pattern Recognition Receptors in Recognition of Bacteria and Viruses	0.0380189	C3AR1,PRKCZ
Th2 Pathway	0.0446684	CXCR4,CD4

## Sheet: table S5
Table s5: Top thirteen highly perturbed genes grouped under the necrosis cluster
Pathway	Treatment Name	Gene name	Fold change (Microarray)
Necrosis	TSST-L	CAPN2	-1.67273
	SEA-L	EFNA1	1.85039
	SEA-L	EMILIN2	1.65846
	SEA-L	FDPS	-1.45979
	TSST-L	IFI6	-1.63867
	TSST-L	LATS2	1.5661
	SEA-L	MMP7	1.64151
	SEA-E	NCOA3	-1.35366
	SEA-E	NF2	-1.61651
	SEA-L	PLAT	-1.97504
	SEA-L	PLCB1	1.90708
	TSST-L	SST	1.7016
	SEA-L	TRPV2	-1.32249
